# Supplementary material for: Etiological, epidemiological, and clinical features of acute diarrhea in China
Source: Nat Commun. 2021 Apr 29;12:2464. doi: 10.1038/s41467-021-22551-z (PMC8085116; doi:10.1038/s41467-021-22551-z)
Supplement: Supplementary file 4 — Source Data [file 41467_2021_22551_MOESM4_ESM.xlsx]

## Sheet: Table1
	All cases	Any virus tested	Any bacterium tested	Any parasite tested	All viruses tested	All bacteria tested	All parasites tested	All pathogens tested
Total (N)	152792	85731	100129	12988	58620	59384	11167	3330
Sex N (%)
Male	90,093 (58.96)	50,695 (59.13)	57,409 (57.34)	7,510 (57.82)	34,223 (58.38)	33,248 (55.99)	6,538 (58.55)	1,970 (59.16)
Female	62,699 (41.04)	35,036 (40.87)	42,720 (42.66)	5,478 (42.18)	24,397 (41.62)	26,136 (44.01)	4,629 (41.45)	1,360 (40.84)
Age N (%)
<5 year	75,687 (49.54)	47,535 (55.45)	39,697 (39.65)	4,416(34.00)	30,393 (51.85)	24,061 (40.52)	4,027 (36.06)	1,059 (31.80)
<6 month	17,673 (11.57)	10,820 (12.62)	9,544 (9.53)	873 (6.72)	6,779 (11.56)	5,711 (9.62)	828 (7.41)	186 (5.59)
6‒11 month	23,201 (15.18)	14,710 (17.16)	11,682 (11.67)	1,251 (9.63)	9,632 (16.43)	7,149 (12.04)	1,122 (10.05)	311 (9.34)
1‒4 year	34,813 (22.78)	22,005 (25.67)	18,471 (18.45)	2,292 (17.65)	13,982 (23.85)	11,201 (18.86)	2,077 (18.60)	562 (16.88)
5‒17 year	9,314 (6.10)	4,887 (5.70)	6,018 (6.01)	774 (5.96)	3,169 (5.41)	3,570 (6.01)	690 (6.18)	222 (6.67)
18‒45 year	35,640 (23.33)	17,324 (20.21)	28,627 (28.59)	3,751 (28.88)	12,997 (22.17)	16,135 (27.17)	3,130 (28.03)	996 (29.91)
46‒59 year	15,304 (10.02)	7,352 (8.58)	12,341 (12.33)	1,782 (13.72)	5,621 (9.59)	7,203 (12.13)	1,444 (12.93)	396 (11.89)
≥60 year	16,847 (11.02)	8,633 (10.07)	13,446 (13.43)	2,265 (17.44)	6,440 (10.99)	8,415 (14.17)	1,876 (16.80)	657 (19.73)
Ecological regions N (%)
Northeast China	7,971 (5.22)	3,741 (4.36)	5,664 (5.66)	347 (2.67)	3,633 (6.20)	2,687 (4.52)	346 (3.10)	-
North China	35,962 (23.54)	12,836 (14.97)	25,436 (25.40)	1,709 (13.16)	9,499 (16.20)	17,667 (29.75)	1,362 (12.20)	230 (6.91)
Inner Mongolia-Xinjiang	9,577 (6.27)	3,732 (4.35)	7,635 (7.63)	2 (0.02)	2,285 (3.90)	2,441 (4.11)	-	-
Qinghai-Tibet	1,006 (0.66)	853 (0.99)	967 (0.97)	-	740 (1.26)	316 (0.53)	-	-
Southwest China	6,939 (4.54)	4,236 (4.94)	4,950 (4.94)	1,773 (13.65)	4,117 (7.02)	2,602 (4.38)	1,534 (13.74)	1,194 (35.86)
Central China	73,176 (47.89)	49,095 (57.27)	45,988 (45.93)	8,627 (66.42)	31,200 (53.22)	28,467 (47.94)	7,463 (66.83)	1,882 (56.52)
South China	18,161 (11.89)	11,238 (13.11)	9,489 (9.48)	530 (4.08)	7,146 (12.19)	5,204 (8.76)	462 (4.14)	24 (0.72)
Residence N (%)
Urban	116,217 (76.06)	68,774 (80.22)	75,113 (75.02)	11,094 (85.42)	45,706 (77.97)	44,495 (74.93)	9,368 (83.89)	2,243 (67.36)
Rural	29,707 (19.44)	13,542 (15.8)	20,389 (20.36)	1,601 (12.33)	9,799 (16.72)	11,297 (19.02)	1,519 (13.6)	849 (25.5)
Outcome N (%)	89,441 (58.54)	54,198 (63.22)	62,162 (62.08)	7,078 (54.50)	40,050 (68.32)	57,339 (96.56)	6,650 (59.55)	3,264 (98.02)
Death	40 (0.04)	20 (0.04)	26 (0.04)	6 (0.08)	16 (0.04)	23 (0.04)	5 (0.08)	1 (0.03)

## Sheet: Fig. 2
Group	Pathogens	Proportion
all case virus	Rotavirus B	0.865906
all case virus	Sapovirus	4.54721
all case virus	Norovirus	32.2078
all case virus	Adenovirus	9.26858
all case virus	Astrovirus	7.18363
all case virus	Rotavirus C	0.880418
all case virus	Rotavirus A	45.0464
<6 month virus	Rotavirus B	0.966184
<6 month virus	Sapovirus	2.57649
<6 month virus	Norovirus	23.4702
<6 month virus	Adenovirus	12.037
<6 month virus	Astrovirus	9.29952
<6 month virus	Rotavirus C	1.0467
<6 month virus	Rotavirus A	50.6039
6-11 month virus	Rotavirus B	0.687488
6-11 month virus	Sapovirus	3.35887
6-11 month virus	Norovirus	24.2978
6-11 month virus	Adenovirus	9.48733
6-11 month virus	Astrovirus	5.59811
6-11 month virus	Rotavirus C	0.648203
6-11 month virus	Rotavirus A	55.9222
1-4 year virus	Rotavirus A	52.9877
1-4 year virus	Norovirus	24.0954
1-4 year virus	Adenovirus	10.897
1-4 year virus	Astrovirus	5.82282
1-4 year virus	Sapovirus	4.53348
1-4 year virus	Rotavirus B	0.998198
1-4 year virus	Rotavirus C	0.665465
5-17 year virus	Norovirus	35.2208
5-17 year virus	Rotavirus A	34.6546
5-17 year virus	Adenovirus	12.0045
5-17 year virus	Astrovirus	11.2118
5-17 year virus	Sapovirus	4.98301
5-17 year virus	Rotavirus B	1.24575
5-17 year virus	Rotavirus C	0.679502
18-45 year virus	Norovirus	56.5913
18-45 year virus	Rotavirus A	19.5788
18-45 year virus	Astrovirus	9.9454
18-45 year virus	Sapovirus	7.29329
18-45 year virus	Adenovirus	4.68019
18-45 year virus	Rotavirus C	1.36505
18-45 year virus	Rotavirus B	0.546022
46-59 year virus	Norovirus	55.6962
46-59 year virus	Rotavirus A	24.135
46-59 year virus	Astrovirus	7.173
46-59 year virus	Sapovirus	6.75105
46-59 year virus	Adenovirus	4.47257
46-59 year virus	Rotavirus B	0.92827
46-59 year virus	Rotavirus C	0.843882
≥60 year virus	Norovirus	54.1534
≥60 year virus	Rotavirus A	23.3227
≥60 year virus	Astrovirus	8.78594
≥60 year virus	Adenovirus	5.51118
≥60 year virus	Sapovirus	5.35144
≥60 year virus	Rotavirus C	1.91693
≥60 year virus	Rotavirus B	0.958466
all case bactrium	DEC	43.3087
all case bactrium	NTS	25.1054
all case bactrium	V. parahemolyticus	10.8272
all case bactrium	Shigella	6.87566
all case bactrium	C. jejuni	4.53109
all case bactrium	A. hydrophila	3.97787
all case bactrium	P. shigelloides	2.2392
all case bactrium	Y. enterocolitica	1.28205
all case bactrium	C. coli	0.851774
all case bactrium	V. cholerae	0.614682
all case bactrium	V. fluvialis	0.29856
all case bactrium	V. mimicus	0.0614682
all case bactrium	Y. pseudotuberculosis	0.0263435
<6 month bacterium	DEC	46.8927
<6 month bacterium	NTS	32.58
<6 month bacterium	A. hydrophila	6.96798
<6 month bacterium	Shigella	6.02637
<6 month bacterium	V. parahemolyticus	2.44821
<6 month bacterium	C. jejuni	2.25989
<6 month bacterium	Y. enterocolitica	2.07156
<6 month bacterium	C. coli	0.564972
<6 month bacterium	V. mimicus	0.188324
<6 month bacterium	P. shigelloides	0
<6 month bacterium	V. cholerae	0
<6 month bacterium	V. fluvialis	0
<6 month bacterium	Y. pseudotuberculosis	0
6-11 month bacterium	NTS	43.8675
6-11 month bacterium	DEC	42.3456
6-11 month bacterium	A. hydrophila	4.2077
6-11 month bacterium	Shigella	4.02865
6-11 month bacterium	C. jejuni	2.41719
6-11 month bacterium	Y. enterocolitica	1.25336
6-11 month bacterium	P. shigelloides	0.626679
6-11 month bacterium	V. parahemolyticus	0.447628
6-11 month bacterium	C. coli	0.447628
6-11 month bacterium	V. fluvialis	0.268577
6-11 month bacterium	V. mimicus	0.0895255
6-11 month bacterium	V. cholerae	0
6-11 month bacterium	Y. pseudotuberculosis	0
1-4 year bacterium	DEC	38.9671
1-4 year bacterium	NTS	36.8758
1-4 year bacterium	Shigella	13.4443
1-4 year bacterium	C. jejuni	4.18267
1-4 year bacterium	A. hydrophila	2.6035
1-4 year bacterium	Y. enterocolitica	1.87793
1-4 year bacterium	V. parahemolyticus	0.768246
1-4 year bacterium	C. coli	0.597525
1-4 year bacterium	P. shigelloides	0.298762
1-4 year bacterium	V. cholerae	0.213402
1-4 year bacterium	Y. pseudotuberculosis	0.0853606
1-4 year bacterium	V. mimicus	0.0426803
1-4 year bacterium	V. fluvialis	0.0426803
5-17 year bacterium	DEC	41.0641
5-17 year bacterium	NTS	21.5553
5-17 year bacterium	Shigella	15.6889
5-17 year bacterium	C. jejuni	7.36698
5-17 year bacterium	V. parahemolyticus	4.91132
5-17 year bacterium	A. hydrophila	3.00136
5-17 year bacterium	Y. enterocolitica	2.18281
5-17 year bacterium	C. coli	2.04638
5-17 year bacterium	P. shigelloides	1.36426
5-17 year bacterium	V. cholerae	0.409277
5-17 year bacterium	V. fluvialis	0.409277
5-17 year bacterium	V. mimicus	0
5-17 year bacterium	Y. pseudotuberculosis	0
18-45 year bacterium	DEC	44.931
18-45 year bacterium	V. parahemolyticus	20.6476
18-45 year bacterium	NTS	15.5786
18-45 year bacterium	C. jejuni	4.77707
18-45 year bacterium	Shigella	3.63588
18-45 year bacterium	A. hydrophila	3.63588
18-45 year bacterium	P. shigelloides	3.45011
18-45 year bacterium	V. cholerae	1.22081
18-45 year bacterium	C. coli	0.822718
18-45 year bacterium	Y. enterocolitica	0.769639
18-45 year bacterium	V. fluvialis	0.477707
18-45 year bacterium	V. mimicus	0.0530786
18-45 year bacterium	Y. pseudotuberculosis	0
46-59 year bacterium	DEC	45.0105
46-59 year bacterium	NTS	19.8186
46-59 year bacterium	V. parahemolyticus	15.7013
46-59 year bacterium	A. hydrophila	4.74529
46-59 year bacterium	C. jejuni	4.53594
46-59 year bacterium	Shigella	4.46615
46-59 year bacterium	P. shigelloides	3.34962
46-59 year bacterium	C. coli	0.837404
46-59 year bacterium	Y. enterocolitica	0.76762
46-59 year bacterium	V. cholerae	0.418702
46-59 year bacterium	V. fluvialis	0.209351
46-59 year bacterium	V. mimicus	0.0697837
46-59 year bacterium	Y. pseudotuberculosis	0.0697837
≥60 year bacterium	DEC	44.9761
≥60 year bacterium	NTS	20.7109
≥60 year bacterium	Shigella	5.12645
≥60 year bacterium	V. parahemolyticus	10.7997
≥60 year bacterium	A. hydrophila	5.53657
≥60 year bacterium	P. shigelloides	3.62269
≥60 year bacterium	C. jejuni	5.46822
≥60 year bacterium	C. coli	1.162
≥60 year bacterium	V. cholerae	0.683527
≥60 year bacterium	V. mimicus	0.0683527
≥60 year bacterium	V. fluvialis	0.410116
≥60 year bacterium	Y. enterocolitica	1.43541
≥60 year bacterium	Y. pseudotuberculosis	0
all case parasite	E. histolytica	55.3846
all case parasite	G. lamblia	32.8205
all case parasite	Cryptosporidium	11.7949
<6 month parasite	E. histolytica	40
<6 month parasite	Cryptosporidium	40
<6 month parasite	G. lamblia	20
6-11 month parasite	E. histolytica	50
6-11 month parasite	Cryptosporidium	33.3333
6-11 month parasite	G. lamblia	16.6667
1-4 year parasite	E. histolytica	47.0588
1-4 year parasite	G. lamblia	41.1765
1-4 year parasite	Cryptosporidium	11.7647
5-17 year parasite	E. histolytica	62.5
5-17 year parasite	G. lamblia	25
5-17 year parasite	Cryptosporidium	12.5
18-45 year parasite	E. histolytica	57.5342
18-45 year parasite	G. lamblia	32.8767
18-45 year parasite	Cryptosporidium	9.58904
46-59 year parasite	E. histolytica	58.6957
46-59 year parasite	G. lamblia	30.4348
46-59 year parasite	Cryptosporidium	10.8696
≥60 year parasite	E. histolytica	50
≥60 year parasite	G. lamblia	40.625
≥60 year parasite	Cryptosporidium	9.375

## Sheet: Fig. 3
group	RotavirusA	Norovirus	Adenovirus	Astrovirus	Sapovirus	RotavirusB	RotavirusC	DEC	NTS	Shigella	V.parahemolyticus	A.hydrophila	C.jejuni	P.shigelloides	V.cholerae	Y.enterocolitica	C.coli	V.fluvialis	V.mimicus	Y. pseudotuberculosis	E.histolytica	G.lamblia	Cryptosporidium
Overall cases	20.4	12.47	3.33	2.77	1.77	0.43	0.36	6.71	4.41	2.44	2.08	0.99	0.87	0.5	0.31	0.3	0.15	0.07	0.01	0.005	1.05	0.78	0.27
Male	21.94	12.63	3.5	2.81	1.85	0.48	0.43	6.5	4.37	2.5	1.9	0.95	0.9	0.46	0.28	0.31	0.15	0.08	0.01	0.01	1.09	0.78	0.36
Female	18.11	12.24	3.09	2.71	1.66	0.36	0.26	6.99	4.46	2.35	2.33	1.04	0.84	0.55	0.35	0.29	0.14	0.07	0.01	0.00363623	1	0.78	0.15
<5 year	30.39	11.63	4.96	3.21	1.89	0.71	0.51	5.55	5.47	2.39	0.19	0.72	0.64	0.1	0.09	0.32	0.11	0.02	0.01	0.01	0.39	0.22	0.18
5-17 year	14.91	10.48	3.9	3.24	1.76	0.3	0.17	6.85	4.44	5.8	1.06	0.74	1.41	0.37	0.36	0.46	0.34	0.14	0	0	1.33	0.68	0.27
18-45 year	4.3	14.07	1.19	2.34	1.81	0.11	0.21	8.33	3.64	2.26	4.52	1.17	1.07	0.9	0.58	0.28	0.15	0.14	0.02	0	1.59	1.23	0.41
46-59 year	5.29	14.06	1.18	1.92	1.7	0.18	0.17	6.9	3.87	1.93	3.14	1.31	0.81	0.74	0.37	0.22	0.15	0.08	0.01	0.01	1.97	1.16	0.35
≥60 year	4.9	12.87	1.1	1.89	1.19	0.18	0.29	6.46	3.37	1.91	1.86	1.19	0.95	0.63	0.3	0.3	0.17	0.07	0.01	0	0.8	0.83	0.14

## Sheet: Fig. 4
Age	RotavirusA	RotavirusA2	Adenovirus	Adenovirus2	RotavirusB	RotavirusB2	Norovirus	Norovirus2	Sapovirus	Sapovirus2	Astrovirus	Astrovirus2	RotavirusC	RotavirusC2	DEC	DEC_2	Vparahaemolyticus	Vparahaemolyticus2	Pshigelloides	Pshigelloides2	Vcholerae	Vcholerae2	Ahydrophila	Ahydrophila2	NTS	NTS2	Shigella	Shigella2	Cjejuni	Cjejuni2	Yenterocolitica	Yenterocolitica2	Ccoli	Ccoli2
0	2356	10007	390	9527	43	7896	821	9139	89	9107	349	9454	33	7828	323	8804	23	9119	6	8645	3	9260	57	8633	253	9488	67	9010	25	8694	17	8964	3	8618
1	9401	27030	1330	26097	166	22063	3212	24888	521	24746	778	25863	115	21873	1313	21348	24	21840	24	20588	18	22382	154	20676	1380	23063	435	22286	130	20799	66	21676	22	20426
2	1034	3735	201	3688	31	3087	402	3509	73	3496	138	3663	21	3077	207	3252	11	3292	2	3179	6	3390	25	3179	271	3468	203	3404	31	3217	19	3327	3	3152
3	348	1899	128	2095	8	1719	202	2008	52	1986	55	2063	7	1711	115	1859	8	1878	2	1811	4	1931	11	1810	148	1966	96	1928	28	1825	10	1883	8	1796
4	167	1107	65	1242	5	1062	100	1174	32	1170	39	1233	4	1055	68	1216	4	1240	0.01	1174	4	1270	8	1187	96	1293	106	1272	14	1186	5	1225	2	1166
5	108	747	50	840	3	779	65	776	16	769	33	832	2	774	68	791	4	814	2	783	1	836	2	785	49	859	63	843	13	791	4	817	3	778
6	62	469	22	527	4	467	45	507	10	502	21	519	3	464	31	612	3	629	4	596	0.01	641	6	595	48	655	42	642	10	607	5	628	2	597
7	65	426	13	432	1	410	46	421	6	418	16	429	1	411	32	483	0.01	495	0.01	483	1	501	3	482	27	514	26	495	7	479	2	493	3	476
8	91	390	20	359	0.01	322	34	345	5	343	11	357	0.01	320	27	451	5	455	2	440	3	461	2	443	19	473	27	461	5	442	3	450	0.01	438
9	88	331	14	295	1	284	24	286	3	285	9	293	0.01	281	15	339	2	350	2	332	0.01	351	1	335	16	359	20	352	6	337	0.01	348	1	333
10	47	275	11	292	0.01	272	22	288	7	287	12	291	0.01	271	26	369	2	376	2	353	0.01	388	2	357	15	395	25	390	7	361	2	373	1	353
11	41	228	10	233	2	218	23	231	3	230	2	231	0.01	218	12	282	1	287	2	275	1	295	3	276	3	296	15	291	5	272	2	278	0.01	266
12	32	195	4	189	0.01	180	21	189	1	188	4	187	0.01	178	19	250	1	260	0.01	238	1	267	0.01	242	8	269	14	259	3	235	0.01	249	1	229
13	17	165	3	168	0.01	155	15	167	2	166	2	167	1	154	18	250	5	248	1	239	1	263	2	240	8	267	20	264	2	244	1	251	0.01	232
14	16	191	2	196	0.01	187	29	194	3	194	8	194	0.01	187	15	305	3	312	0.01	296	3	323	3	300	15	326	20	318	5	295	0.01	308	3	286
15	9	209	4	249	1	242	38	249	2	248	8	248	0.01	241	24	419	9	441	1	422	2	449	3	423	17	454	23	449	4	418	1	437	1	407
16	20	246	2	285	0.01	271	38	283	7	282	5	283	0.01	271	46	452	13	477	0.01	452	5	487	5	459	15	495	15	473	2	455	3	470	1	445
17	20	260	15	299	0.01	270	44	299	9	298	9	296	0.01	271	42	471	12	504	4	485	3	516	8	491	21	522	23	507	7	468	3	495	2	459
18	12	282	2	340	1	321	65	355	7	335	6	339	0.01	320	44	542	13	559	6	531	4	574	13	537	25	582	26	564	6	518	2	546	1	502
19	8	288	3	340	0.01	325	55	344	8	333	4	338	0.01	323	33	574	21	589	1	557	7	600	4	567	32	611	21	595	7	552	1	575	1	544
20	10	352	2	396	2	378	52	400	3	391	5	395	1	375	47	686	26	719	7	669	6	729	9	683	28	758	24	710	6	659	2	695	1	651
21	13	389	6	457	0.01	435	45	454	5	448	5	454	0.01	434	53	753	47	787	6	746	9	811	8	755	29	846	27	785	9	735	4	763	0.01	714
22	8	436	9	515	0.01	503	56	516	8	513	18	514	2	499	74	878	48	906	13	867	3	935	9	877	27	957	21	916	9	859	2	891	2	830
23	27	525	10	637	0.01	609	79	634	11	633	13	635	4	607	87	1018	65	1055	15	1005	9	1065	6	1017	36	1100	27	1045	10	968	1	1024	1	952
24	27	667	7	781	0.01	762	99	779	12	775	15	779	1	758	110	1153	65	1223	13	1172	6	1241	14	1185	47	1260	31	1215	14	1143	4	1184	2	1126
25	25	735	8	858	1	826	95	856	15	849	13	853	1	825	103	1242	75	1297	21	1248	17	1322	21	1268	55	1342	26	1284	17	1224	4	1266	2	1202
26	25	733	8	890	1	859	132	891	21	883	20	888	2	857	109	1307	55	1355	12	1307	5	1382	19	1321	52	1404	33	1350	16	1286	7	1331	2	1264
27	29	752	20	959	2	928	145	955	15	952	25	954	6	923	119	1393	79	1442	8	1385	4	1460	14	1401	59	1481	44	1429	27	1370	2	1408	4	1358
28	30	725	12	937	1	913	150	934	19	933	18	935	3	911	132	1430	91	1468	14	1426	7	1490	21	1447	53	1514	33	1473	16	1386	5	1445	1	1373
29	36	702	7	930	2	912	133	929	30	922	27	926	2	910	112	1334	67	1395	13	1357	4	1404	12	1369	48	1426	26	1387	17	1315	2	1365	4	1295
30	39	754	9	974	2	945	129	977	19	973	37	973	1	943	134	1451	74	1496	12	1451	8	1522	17	1464	51	1543	30	1509	19	1438	6	1474	5	1411
31	26	661	9	829	1	803	138	827	18	824	19	822	2	802	114	1216	49	1267	5	1222	7	1278	13	1237	46	1305	10	1255	8	1196	5	1218	1	1179
32	25	616	7	828	0.01	793	141	827	12	824	14	825	0.01	792	98	1181	53	1231	12	1179	6	1244	13	1195	43	1260	31	1228	12	1153	4	1198	1	1143
33	19	494	13	661	1	635	97	658	7	657	16	658	2	636	110	1012	56	1039	8	999	8	1054	5	1010	33	1066	12	1028	10	987	1	1015	3	976
34	26	476	5	641	2	627	100	638	15	637	21	641	1	626	91	965	48	994	9	967	2	1001	6	981	47	1006	19	983	9	951	3	973	2	943
35	25	473	9	637	0.01	613	93	631	11	629	13	635	0.01	613	76	903	35	938	6	898	4	955	13	913	30	980	22	932	8	884	0.01	920	0.01	873
36	22	439	5	550	0.01	537	85	548	5	548	17	550	0.01	537	69	851	35	882	5	841	3	902	8	856	39	922	12	886	2	841	1	875	0.01	819
37	18	376	11	483	0.01	464	64	480	13	478	18	481	1	462	55	752	29	791	6	760	8	805	10	770	30	820	19	778	8	736	0.01	773	0.01	727
38	32	434	8	532	0.01	513	54	529	11	526	14	529	0.01	511	68	830	34	876	7	832	5	889	12	852	44	916	18	862	6	816	4	852	0.01	801
39	19	352	8	437	0.01	424	61	434	3	432	12	434	0.01	423	54	692	20	728	5	703	2	738	12	708	23	753	13	726	4	681	2	710	1	672
40	19	365	4	453	1	439	64	450	5	447	6	450	1	438	64	785	29	821	7	764	4	847	10	786	28	856	25	816	9	764	5	812	0.01	744
41	26	360	5	421	0.01	407	54	419	9	416	8	419	0.01	407	53	698	28	734	5	699	4	743	9	712	23	756	10	712	7	682	4	716	0.01	677
42	10	360	5	431	1	413	56	431	10	428	6	429	1	412	44	691	31	723	5	688	5	737	4	700	24	751	12	721	9	682	2	703	2	667
43	11	335	5	396	0.01	386	58	393	2	393	10	396	1	386	40	622	21	637	3	615	4	654	4	622	24	660	9	639	7	617	0.01	637	1	603
44	10	318	3	385	0.01	377	49	383	6	381	9	385	3	375	48	651	25	678	6	646	1	692	10	655	27	711	17	677	3	630	2	666	1	616
45	14	361	4	434	0.01	419	57	430	7	428	11	431	0.01	420	50	702	19	746	7	700	9	754	15	712	30	775	18	724	1	681	0.01	722	0.01	670
46	16	333	5	419	0.01	397	47	416	4	414	9	420	2	398	54	695	25	722	4	691	6	745	13	703	29	761	27	733	3	695	2	721	2	681
47	14	336	7	408	0.01	390	55	405	7	404	11	406	0.01	389	54	745	21	761	11	736	2	777	6	744	26	793	19	761	1	718	2	750	0.01	709
48	22	363	9	436	0.01	423	58	432	3	428	7	434	0.01	422	46	734	20	769	8	738	5	780	12	740	41	795	19	754	7	725	3	751	2	715
49	15	414	3	482	2	467	71	482	11	476	4	481	1	465	58	769	22	794	4	776	2	806	9	779	33	823	10	790	4	765	2	787	1	761
50	26	434	6	517	2	499	59	511	8	510	6	516	0.01	498	49	832	35	874	4	831	5	892	13	840	32	904	17	868	7	836	1	864	1	813
51	17	370	2	476	0.01	462	67	473	9	471	5	473	0.01	464	48	750	22	784	7	750	0.01	794	7	759	34	808	20	777	8	746	1	766	0.01	735
52	34	441	7	528	0.01	515	82	523	3	521	7	527	1	512	43	763	30	792	7	760	3	799	9	768	35	818	11	782	1	740	2	771	1	736
53	23	464	7	556	0.01	542	78	552	6	551	14	554	2	542	59	836	29	875	5	838	4	884	9	849	37	908	10	871	6	829	3	858	4	817
54	25	426	5	529	2	513	67	523	11	521	14	528	1	512	57	799	18	820	6	800	2	832	11	808	31	844	9	824	11	785	1	808	0.01	774
55	25	461	5	572	2	558	74	568	10	566	17	571	1	558	65	939	28	969	6	937	4	980	15	946	33	1003	20	960	5	920	1	950	0.01	905
56	32	480	6	596	2	585	93	596	12	594	10	597	2	584	75	942	28	962	5	930	2	973	12	941	35	986	21	958	4	919	2	948	2	916
57	25	471	9	598	1	579	77	592	9	589	12	596	1	580	67	870	31	885	3	856	4	902	13	862	31	910	18	889	12	856	1	871	0.01	845
58	14	435	7	576	1	564	81	576	13	576	9	575	0.01	562	51	865	24	883	8	857	3	897	10	872	31	914	22	887	12	846	3	875	4	837
59	24	474	8	615	1	601	112	613	17	612	15	611	1	601	64	918	39	939	6	918	3	951	12	926	46	969	5	937	11	913	2	929	0.01	904
60	20	495	8	646	2	635	98	642	10	641	9	644	0.01	635	61	994	26	1016	8	983	3	1035	10	992	33	1052	17	1012	10	981	4	1007	1	967
61	19	427	5	574	1	562	78	568	6	567	15	574	1	562	71	822	22	840	4	823	1	848	12	828	47	862	7	841	9	809	3	826	3	803
62	22	452	5	600	1	586	86	598	8	595	17	597	3	586	47	822	26	857	11	836	5	867	10	839	31	879	15	853	8	825	3	845	0.01	820
63	22	404	6	551	0.01	543	90	548	5	546	10	549	1	543	50	775	22	788	2	769	3	800	7	781	22	819	17	798	12	761	5	782	1	752
64	21	376	5	488	0.01	478	53	487	12	485	8	487	0.01	478	47	702	9	708	7	689	5	719	18	700	25	721	11	714	11	679	2	697	5	672
65	19	359	4	479	1	464	65	476	7	474	7	478	2	465	53	688	10	707	5	676	0.01	714	7	689	27	726	15	699	8	670	3	687	2	663
66	14	307	3	417	0.01	403	59	413	6	409	11	414	1	402	45	583	13	604	8	591	3	611	11	596	28	616	10	600	9	580	1	596	0.01	574
67	13	280	5	382	0.01	372	41	379	7	378	9	382	0.01	372	29	541	10	553	4	530	0.01	555	8	539	27	570	10	548	9	518	1	540	0.01	516
68	10	268	6	360	0.01	350	45	358	3	356	7	358	1	350	33	536	10	557	6	530	1	563	6	544	13	573	10	552	5	521	1	540	0.01	518
69	16	267	5	342	0.01	332	54	342	2	339	4	340	2	333	22	498	12	517	1	494	3	524	6	503	22	535	7	523	5	482	2	503	1	479
70	8	240	4	305	1	295	29	302	2	302	8	302	1	294	37	485	10	514	3	496	1	522	7	500	15	533	14	510	6	485	0.01	505	1	478
71	146	2860	39	3457	9	3352	401	3425	33	3408	57	3444	12	3350	314	5070	71	5272	19	5014	14	5340	49	5157	160	5469	114	5279	24	4908	13	5207	6	4870

## Sheet: Fig. 5
Positive rate
Ecological region	Adenovirus	Astrovirus	Norovirus	RotavirusA	DEC	A.hydrophila	NTS	Shigella	RotavirusB	Sapovirus	RotavirusC	C.jejuni	C.coli
I	2.74	2.57	6.76	16.43	4.35	1.48	5.83	2.93	0.03	0.97	0.36	0.78	0.02
II	3.33	4.1	9.58	19.57	6.85	1	5.11	5.23	0.24	1.97	0.54	0.16	0.04
III	5.57	5.42	10.9	20.64	7.24	0.93	2.73	4.09	1.07	2.7	0.36	0.04	0.07
IV	3.54	1.88	2.24	12.09	1.84	0	5.05	11.4	0.05	1.57	1.32	0	0
V	1.31	0.69	6.34	16.99	4.39	0.26	1.74	2.44	0.05	0.37	0.03	0.09	0.08
VI	3.04	2.69	14.94	21.73	7.57	1	4.14	0.86	0.29	2.09	0.19	1.43	0.23
VII	4.41	1.49	10.03	21.25	2.39	0.55	7.31	0.54	1.45	0.62	0.87	0.79	0.15
Monthly positive rate
Pathogen	Ecological region	month	rate
A.hydrophila	I	1	0
A.hydrophila	I	2	0
A.hydrophila	I	3	0
A.hydrophila	I	4	0
A.hydrophila	I	5	0
A.hydrophila	I	6	1.57343
A.hydrophila	I	7	1.70411
A.hydrophila	I	8	2.10938
A.hydrophila	I	9	1.69753
A.hydrophila	I	10	2.94118
A.hydrophila	I	11	0.338983
A.hydrophila	I	12	0
A.hydrophila	II	1	0
A.hydrophila	II	2	0
A.hydrophila	II	3	0.903955
A.hydrophila	II	4	0.995025
A.hydrophila	II	5	1.29092
A.hydrophila	II	6	1.20981
A.hydrophila	II	7	1.34041
A.hydrophila	II	8	1.37817
A.hydrophila	II	9	1.07059
A.hydrophila	II	10	0.832013
A.hydrophila	II	11	0.481431
A.hydrophila	II	12	0
A.hydrophila	III	1	0
A.hydrophila	III	2	0
A.hydrophila	III	3	0
A.hydrophila	III	4	1.06383
A.hydrophila	III	5	1.04167
A.hydrophila	III	6	0.569801
A.hydrophila	III	7	1.21131
A.hydrophila	III	8	0.788177
A.hydrophila	III	9	0.929615
A.hydrophila	III	10	1.12202
A.hydrophila	III	11	0.980392
A.hydrophila	III	12	1.06952
A.hydrophila	IV	1	0
A.hydrophila	IV	2	0
A.hydrophila	IV	3	0
A.hydrophila	IV	4	0
A.hydrophila	IV	5	0
A.hydrophila	IV	6	0
A.hydrophila	IV	7	0
A.hydrophila	IV	8	0
A.hydrophila	IV	9	0
A.hydrophila	IV	10	0
A.hydrophila	IV	11	0
A.hydrophila	IV	12	0
A.hydrophila	V	1	0.413223
A.hydrophila	V	2	0
A.hydrophila	V	3	0
A.hydrophila	V	4	0
A.hydrophila	V	5	0.793651
A.hydrophila	V	6	0.268097
A.hydrophila	V	7	0
A.hydrophila	V	8	0.412371
A.hydrophila	V	9	0.480769
A.hydrophila	V	10	0.5
A.hydrophila	V	11	0.190114
A.hydrophila	V	12	0
A.hydrophila	VI	1	0.38693
A.hydrophila	VI	2	0.56391
A.hydrophila	VI	3	0.324792
A.hydrophila	VI	4	0.399645
A.hydrophila	VI	5	0.838574
A.hydrophila	VI	6	1.46223
A.hydrophila	VI	7	1.36067
A.hydrophila	VI	8	2.27517
A.hydrophila	VI	9	1.16469
A.hydrophila	VI	10	1.07527
A.hydrophila	VI	11	0.625711
A.hydrophila	VI	12	0.64358
A.hydrophila	VII	1	0.283286
A.hydrophila	VII	2	0.197628
A.hydrophila	VII	3	0.487013
A.hydrophila	VII	4	0.564972
A.hydrophila	VII	5	0.445765
A.hydrophila	VII	6	0.490196
A.hydrophila	VII	7	0.591716
A.hydrophila	VII	8	0.626959
A.hydrophila	VII	9	0.384615
A.hydrophila	VII	10	0.768246
A.hydrophila	VII	11	0.41841
A.hydrophila	VII	12	0.180832
Adenovirus	I	1	0.617284
Adenovirus	I	2	0.763359
Adenovirus	I	3	2.23881
Adenovirus	I	4	3.68098
Adenovirus	I	5	3.2967
Adenovirus	I	6	2.29008
Adenovirus	I	7	2.87356
Adenovirus	I	8	3.05603
Adenovirus	I	9	3.06122
Adenovirus	I	10	0.890869
Adenovirus	I	11	2.85714
Adenovirus	I	12	2.84091
Adenovirus	II	1	5.38922
Adenovirus	II	2	4.1841
Adenovirus	II	3	3.07971
Adenovirus	II	4	3.9604
Adenovirus	II	5	3.85027
Adenovirus	II	6	5.55991
Adenovirus	II	7	4.30528
Adenovirus	II	8	4.5738
Adenovirus	II	9	2.41546
Adenovirus	II	10	2.47462
Adenovirus	II	11	2.73349
Adenovirus	II	12	3.82979
Adenovirus	III	1	6.15385
Adenovirus	III	2	2.64901
Adenovirus	III	3	3.33333
Adenovirus	III	4	5.34759
Adenovirus	III	5	6.94444
Adenovirus	III	6	6.73401
Adenovirus	III	7	8.25243
Adenovirus	III	8	5.90717
Adenovirus	III	9	4.92308
Adenovirus	III	10	6.45161
Adenovirus	III	11	4.94186
Adenovirus	III	12	3.77358
Adenovirus	IV	1	0
Adenovirus	IV	2	0
Adenovirus	IV	3	0.806452
Adenovirus	IV	4	0
Adenovirus	IV	5	4.87805
Adenovirus	IV	6	12.1212
Adenovirus	IV	7	4.61538
Adenovirus	IV	8	6.74157
Adenovirus	IV	9	6.95652
Adenovirus	IV	10	3.26087
Adenovirus	IV	11	0
Adenovirus	IV	12	2.5641
Adenovirus	V	1	0.97561
Adenovirus	V	2	0.546448
Adenovirus	V	3	0
Adenovirus	V	4	0.353357
Adenovirus	V	5	1.37457
Adenovirus	V	6	1.31148
Adenovirus	V	7	0.542005
Adenovirus	V	8	1.23153
Adenovirus	V	9	0.898204
Adenovirus	V	10	5.54273
Adenovirus	V	11	0.988142
Adenovirus	V	12	1.47783
Adenovirus	VI	1	2.06408
Adenovirus	VI	2	2.16346
Adenovirus	VI	3	2.65661
Adenovirus	VI	4	2.43628
Adenovirus	VI	5	5.08475
Adenovirus	VI	6	2.33333
Adenovirus	VI	7	2.20561
Adenovirus	VI	8	3.05079
Adenovirus	VI	9	2.45
Adenovirus	VI	10	3.75576
Adenovirus	VI	11	2.49678
Adenovirus	VI	12	1.95367
Adenovirus	VII	1	6.31692
Adenovirus	VII	2	4.74041
Adenovirus	VII	3	3.82609
Adenovirus	VII	4	4.25139
Adenovirus	VII	5	6.76923
Adenovirus	VII	6	7.74749
Adenovirus	VII	7	4.67172
Adenovirus	VII	8	5.33881
Adenovirus	VII	9	6.57895
Adenovirus	VII	10	6.13718
Adenovirus	VII	11	5.83215
Adenovirus	VII	12	5.08929
Astrovirus	I	1	4.32099
Astrovirus	I	2	4.58015
Astrovirus	I	3	2.23881
Astrovirus	I	4	1.22699
Astrovirus	I	5	4.3956
Astrovirus	I	6	2.29008
Astrovirus	I	7	5
Astrovirus	I	8	1.69205
Astrovirus	I	9	1.27877
Astrovirus	I	10	1.5625
Astrovirus	I	11	1.14286
Astrovirus	I	12	1.70455
Astrovirus	II	1	7
Astrovirus	II	2	4.61216
Astrovirus	II	3	6.36364
Astrovirus	II	4	5.64175
Astrovirus	II	5	5.78778
Astrovirus	II	6	3.76176
Astrovirus	II	7	3.00065
Astrovirus	II	8	3.12283
Astrovirus	II	9	2.18978
Astrovirus	II	10	3.75318
Astrovirus	II	11	6.41509
Astrovirus	II	12	4.57934
Astrovirus	III	1	11.5385
Astrovirus	III	2	11.9205
Astrovirus	III	3	6.89655
Astrovirus	III	4	4.3956
Astrovirus	III	5	3.5461
Astrovirus	III	6	4.811
Astrovirus	III	7	1.96078
Astrovirus	III	8	4.67091
Astrovirus	III	9	7.66871
Astrovirus	III	10	6.46552
Astrovirus	III	11	5.81395
Astrovirus	III	12	7.54717
Astrovirus	IV	1	3.44828
Astrovirus	IV	2	1.49254
Astrovirus	IV	3	0.793651
Astrovirus	IV	4	1.96078
Astrovirus	IV	5	4.87805
Astrovirus	IV	6	0
Astrovirus	IV	7	0
Astrovirus	IV	8	0
Astrovirus	IV	9	0.892857
Astrovirus	IV	10	4.30108
Astrovirus	IV	11	1.0989
Astrovirus	IV	12	5.12821
Astrovirus	V	1	1.95122
Astrovirus	V	2	0.546448
Astrovirus	V	3	0.952381
Astrovirus	V	4	1.06383
Astrovirus	V	5	0
Astrovirus	V	6	0.655738
Astrovirus	V	7	0
Astrovirus	V	8	0.492611
Astrovirus	V	9	0.299401
Astrovirus	V	10	0.923788
Astrovirus	V	11	1.18577
Astrovirus	V	12	0.492611
Astrovirus	VI	1	3.63973
Astrovirus	VI	2	4.93579
Astrovirus	VI	3	4.72286
Astrovirus	VI	4	4.20263
Astrovirus	VI	5	2.35849
Astrovirus	VI	6	1.41667
Astrovirus	VI	7	0.991581
Astrovirus	VI	8	2.6778
Astrovirus	VI	9	1.19671
Astrovirus	VI	10	1.13138
Astrovirus	VI	11	3.27657
Astrovirus	VI	12	3.43671
Astrovirus	VII	1	3.06966
Astrovirus	VII	2	1.65485
Astrovirus	VII	3	1.32576
Astrovirus	VII	4	2.18254
Astrovirus	VII	5	0.658979
Astrovirus	VII	6	0.435414
Astrovirus	VII	7	0.512821
Astrovirus	VII	8	0.837696
Astrovirus	VII	9	0.718686
Astrovirus	VII	10	2.03704
Astrovirus	VII	11	1.91882
Astrovirus	VII	12	2.54958
C.coli	I	1	0
C.coli	I	2	0
C.coli	I	3	0
C.coli	I	4	0
C.coli	I	5	0
C.coli	I	6	0
C.coli	I	7	0.0831255
C.coli	I	8	0
C.coli	I	9	0
C.coli	I	10	0
C.coli	I	11	0
C.coli	I	12	0
C.coli	II	1	0.143678
C.coli	II	2	0
C.coli	II	3	0.113766
C.coli	II	4	0.0713267
C.coli	II	5	0
C.coli	II	6	0
C.coli	II	7	0
C.coli	II	8	0.0277316
C.coli	II	9	0.0340252
C.coli	II	10	0.0818331
C.coli	II	11	0.143678
C.coli	II	12	0
C.coli	III	1	0
C.coli	III	2	0
C.coli	III	3	0
C.coli	III	4	0
C.coli	III	5	0
C.coli	III	6	0
C.coli	III	7	0
C.coli	III	8	0.33557
C.coli	III	9	0.152672
C.coli	III	10	0
C.coli	III	11	0
C.coli	III	12	0
C.coli	IV	1	0
C.coli	IV	2	0
C.coli	IV	3	0
C.coli	IV	4	0
C.coli	IV	5	0
C.coli	IV	6	0
C.coli	IV	7	0
C.coli	IV	8	0
C.coli	IV	9	0
C.coli	IV	10	0
C.coli	IV	11	0
C.coli	IV	12	0
C.coli	V	1	0.574713
C.coli	V	2	0
C.coli	V	3	0.260417
C.coli	V	4	0
C.coli	V	5	0.367647
C.coli	V	6	0
C.coli	V	7	0
C.coli	V	8	0
C.coli	V	9	0
C.coli	V	10	0
C.coli	V	11	0
C.coli	V	12	0
C.coli	VI	1	0.344531
C.coli	VI	2	0.3305
C.coli	VI	3	0.213447
C.coli	VI	4	0.443853
C.coli	VI	5	0.387597
C.coli	VI	6	0.276243
C.coli	VI	7	0.352439
C.coli	VI	8	0.0951626
C.coli	VI	9	0.0704225
C.coli	VI	10	0.129971
C.coli	VI	11	0.142045
C.coli	VI	12	0.272727
C.coli	VII	1	0.530504
C.coli	VII	2	0
C.coli	VII	3	0
C.coli	VII	4	0.372439
C.coli	VII	5	0.311526
C.coli	VII	6	0
C.coli	VII	7	0.286944
C.coli	VII	8	0
C.coli	VII	9	0.52356
C.coli	VII	10	0
C.coli	VII	11	0.135501
C.coli	VII	12	0
C.jejuni	I	1	0
C.jejuni	I	2	0
C.jejuni	I	3	0
C.jejuni	I	4	0
C.jejuni	I	5	0
C.jejuni	I	6	0
C.jejuni	I	7	0.0831947
C.jejuni	I	8	1.26468
C.jejuni	I	9	2.80561
C.jejuni	I	10	0
C.jejuni	I	11	0
C.jejuni	I	12	0
C.jejuni	II	1	0.141243
C.jejuni	II	2	0
C.jejuni	II	3	0
C.jejuni	II	4	0.475543
C.jejuni	II	5	0.358744
C.jejuni	II	6	0.0608458
C.jejuni	II	7	0.291391
C.jejuni	II	8	0.208388
C.jejuni	II	9	0.0317158
C.jejuni	II	10	0.114767
C.jejuni	II	11	0.130463
C.jejuni	II	12	0
C.jejuni	III	1	0
C.jejuni	III	2	0
C.jejuni	III	3	0
C.jejuni	III	4	0
C.jejuni	III	5	0.15456
C.jejuni	III	6	0
C.jejuni	III	7	0
C.jejuni	III	8	0
C.jejuni	III	9	0.152672
C.jejuni	III	10	0
C.jejuni	III	11	0
C.jejuni	III	12	0
C.jejuni	IV	1	0
C.jejuni	IV	2	0
C.jejuni	IV	3	0
C.jejuni	IV	4	0
C.jejuni	IV	5	0
C.jejuni	IV	6	0
C.jejuni	IV	7	0
C.jejuni	IV	8	0
C.jejuni	IV	9	0
C.jejuni	IV	10	0
C.jejuni	IV	11	0
C.jejuni	IV	12	0
C.jejuni	V	1	0.574713
C.jejuni	V	2	0
C.jejuni	V	3	0
C.jejuni	V	4	0
C.jejuni	V	5	0
C.jejuni	V	6	0
C.jejuni	V	7	0.298507
C.jejuni	V	8	0.235294
C.jejuni	V	9	0
C.jejuni	V	10	0
C.jejuni	V	11	0
C.jejuni	V	12	0
C.jejuni	VI	1	1.72265
C.jejuni	VI	2	1.322
C.jejuni	VI	3	1.38642
C.jejuni	VI	4	2.57435
C.jejuni	VI	5	2.14864
C.jejuni	VI	6	1.78768
C.jejuni	VI	7	1.16043
C.jejuni	VI	8	0.845467
C.jejuni	VI	9	0.746617
C.jejuni	VI	10	2.09845
C.jejuni	VI	11	1.9486
C.jejuni	VI	12	1.39394
C.jejuni	VII	1	1.45889
C.jejuni	VII	2	0.803213
C.jejuni	VII	3	0.866551
C.jejuni	VII	4	1.30112
C.jejuni	VII	5	0.46729
C.jejuni	VII	6	0.168067
C.jejuni	VII	7	0.715308
C.jejuni	VII	8	0.309917
C.jejuni	VII	9	1.04712
C.jejuni	VII	10	0.760456
C.jejuni	VII	11	0.814111
C.jejuni	VII	12	2.67112
DEC	I	1	8.06452
DEC	I	2	2.32558
DEC	I	3	1.28205
DEC	I	4	0
DEC	I	5	5.28053
DEC	I	6	6.10169
DEC	I	7	3.7123
DEC	I	8	5.42373
DEC	I	9	4.81541
DEC	I	10	2.22672
DEC	I	11	1.40845
DEC	I	12	3.07692
DEC	II	1	1.4771
DEC	II	2	2.10158
DEC	II	3	3.65854
DEC	II	4	5.08711
DEC	II	5	6.58183
DEC	II	6	10.8965
DEC	II	7	9.02013
DEC	II	8	7.70259
DEC	II	9	6.52829
DEC	II	10	5.22851
DEC	II	11	3.88548
DEC	II	12	2.90698
DEC	III	1	3.63636
DEC	III	2	0.833333
DEC	III	3	4.47368
DEC	III	4	7.85498
DEC	III	5	7.76836
DEC	III	6	8.29082
DEC	III	7	10.5134
DEC	III	8	8.91892
DEC	III	9	6.6586
DEC	III	10	6.40871
DEC	III	11	6.57895
DEC	III	12	6.25
DEC	IV	1
DEC	IV	2	0
DEC	IV	3	2.43902
DEC	IV	4	15
DEC	IV	5	0
DEC	IV	6	0
DEC	IV	7	3.84615
DEC	IV	8	7.14286
DEC	IV	9	6.25
DEC	IV	10	2.38095
DEC	IV	11	3.92157
DEC	IV	12	0
DEC	V	1	3.27869
DEC	V	2	0.515464
DEC	V	3	1.57303
DEC	V	4	6.74487
DEC	V	5	5.05319
DEC	V	6	4.37158
DEC	V	7	2.16346
DEC	V	8	3.7037
DEC	V	9	6.69856
DEC	V	10	5.25
DEC	V	11	4.73373
DEC	V	12	6.70241
DEC	VI	1	3.13999
DEC	VI	2	4.03992
DEC	VI	3	2.75098
DEC	VI	4	3.71341
DEC	VI	5	6.29655
DEC	VI	6	9.73772
DEC	VI	7	13.1344
DEC	VI	8	13.7233
DEC	VI	9	11.2323
DEC	VI	10	7.32373
DEC	VI	11	3.53591
DEC	VI	12	2.8423
DEC	VII	1	0.266312
DEC	VII	2	8.33333
DEC	VII	3	0.380952
DEC	VII	4	1.26316
DEC	VII	5	2.05832
DEC	VII	6	2.36887
DEC	VII	7	1.99715
DEC	VII	8	2.07469
DEC	VII	9	2.30179
DEC	VII	10	2.07317
DEC	VII	11	1.88206
DEC	VII	12	0.851789
Norovirus	I	1	5.84416
Norovirus	I	2	9.09091
Norovirus	I	3	12.2951
Norovirus	I	4	14.3791
Norovirus	I	5	6.71642
Norovirus	I	6	3.58974
Norovirus	I	7	5.20231
Norovirus	I	8	5.43294
Norovirus	I	9	6.64962
Norovirus	I	10	6.26398
Norovirus	I	11	5.14286
Norovirus	I	12	14.2045
Norovirus	II	1	12.449
Norovirus	II	2	9.46237
Norovirus	II	3	15.0094
Norovirus	II	4	12.5
Norovirus	II	5	8.39695
Norovirus	II	6	8.33333
Norovirus	II	7	5.75916
Norovirus	II	8	6.57803
Norovirus	II	9	9.31174
Norovirus	II	10	11.8438
Norovirus	II	11	10.1534
Norovirus	II	12	10.0213
Norovirus	III	1	10.4
Norovirus	III	2	20.2703
Norovirus	III	3	15.3465
Norovirus	III	4	12.0879
Norovirus	III	5	8.92857
Norovirus	III	6	14.7887
Norovirus	III	7	9.52381
Norovirus	III	8	9.18803
Norovirus	III	9	12.963
Norovirus	III	10	8.44156
Norovirus	III	11	12.2807
Norovirus	III	12	10.1911
Norovirus	IV	1	0
Norovirus	IV	2	1.47059
Norovirus	IV	3	3.10078
Norovirus	IV	4	1.88679
Norovirus	IV	5	2.43902
Norovirus	IV	6	0
Norovirus	IV	7	7.46269
Norovirus	IV	8	2.24719
Norovirus	IV	9	4.34783
Norovirus	IV	10	4.30108
Norovirus	IV	11	1.05263
Norovirus	IV	12	2.5641
Norovirus	V	1	11.7073
Norovirus	V	2	1.63934
Norovirus	V	3	6.77966
Norovirus	V	4	5.39568
Norovirus	V	5	3.81944
Norovirus	V	6	0.655738
Norovirus	V	7	3.26087
Norovirus	V	8	6.40394
Norovirus	V	9	10.7784
Norovirus	V	10	7.3903
Norovirus	V	11	9.88142
Norovirus	V	12	10.1235
Norovirus	VI	1	14.107
Norovirus	VI	2	19.7947
Norovirus	VI	3	20.8347
Norovirus	VI	4	15.7874
Norovirus	VI	5	12.1858
Norovirus	VI	6	7.94459
Norovirus	VI	7	8.39796
Norovirus	VI	8	12.1744
Norovirus	VI	9	15.489
Norovirus	VI	10	24.2046
Norovirus	VI	11	20.1875
Norovirus	VI	12	16.1391
Norovirus	VII	1	8.64055
Norovirus	VII	2	7.61905
Norovirus	VII	3	9.76562
Norovirus	VII	4	7.46562
Norovirus	VII	5	6.22896
Norovirus	VII	6	8.03859
Norovirus	VII	7	15.0138
Norovirus	VII	8	18.7426
Norovirus	VII	9	12.035
Norovirus	VII	10	12.0434
Norovirus	VII	11	8.82573
Norovirus	VII	12	4.8893
RotavirusB	I	1	0
RotavirusB	I	2	0
RotavirusB	I	3	0
RotavirusB	I	4	0
RotavirusB	I	5	0
RotavirusB	I	6	0
RotavirusB	I	7	0
RotavirusB	I	8	0.169205
RotavirusB	I	9	0
RotavirusB	I	10	0
RotavirusB	I	11	0
RotavirusB	I	12	0
RotavirusB	II	1	0
RotavirusB	II	2	0
RotavirusB	II	3	0.290698
RotavirusB	II	4	0.169779
RotavirusB	II	5	0.118483
RotavirusB	II	6	0.251467
RotavirusB	II	7	0
RotavirusB	II	8	0.256849
RotavirusB	II	9	0.28222
RotavirusB	II	10	0.447094
RotavirusB	II	11	0.494071
RotavirusB	II	12	0.157729
RotavirusB	III	1	0
RotavirusB	III	2	5.88235
RotavirusB	III	3	3.63636
RotavirusB	III	4	0.980392
RotavirusB	III	5	0
RotavirusB	III	6	0.925926
RotavirusB	III	7	1.35135
RotavirusB	III	8	0.26738
RotavirusB	III	9	2.63158
RotavirusB	III	10	0.252525
RotavirusB	III	11	1.53846
RotavirusB	III	12	1.0989
RotavirusB	IV	1	0
RotavirusB	IV	2	0
RotavirusB	IV	3	0
RotavirusB	IV	4	0
RotavirusB	IV	5	0
RotavirusB	IV	6	0
RotavirusB	IV	7	0
RotavirusB	IV	8	0
RotavirusB	IV	9	0
RotavirusB	IV	10	0
RotavirusB	IV	11	1.07527
RotavirusB	IV	12	0
RotavirusB	V	1	0
RotavirusB	V	2	0
RotavirusB	V	3	0
RotavirusB	V	4	0
RotavirusB	V	5	0
RotavirusB	V	6	0.328947
RotavirusB	V	7	0.27027
RotavirusB	V	8	0
RotavirusB	V	9	0
RotavirusB	V	10	0
RotavirusB	V	11	0
RotavirusB	V	12	0
RotavirusB	VI	1	0.301407
RotavirusB	VI	2	0.174825
RotavirusB	VI	3	0.242887
RotavirusB	VI	4	0.408664
RotavirusB	VI	5	0.265252
RotavirusB	VI	6	0.0892591
RotavirusB	VI	7	0.279107
RotavirusB	VI	8	0.197557
RotavirusB	VI	9	0.250815
RotavirusB	VI	10	0.237473
RotavirusB	VI	11	0.422275
RotavirusB	VI	12	0.317186
RotavirusB	VII	1	3.39233
RotavirusB	VII	2	3.73134
RotavirusB	VII	3	1.62791
RotavirusB	VII	4	1.26582
RotavirusB	VII	5	5.3012
RotavirusB	VII	6	0.968992
RotavirusB	VII	7	0.17301
RotavirusB	VII	8	0.578871
RotavirusB	VII	9	0.134771
RotavirusB	VII	10	1.76322
RotavirusB	VII	11	2.5916
RotavirusB	VII	12	1.80791
RotavirusC	I	1	0
RotavirusC	I	2	0.763359
RotavirusC	I	3	0
RotavirusC	I	4	0
RotavirusC	I	5	0.367647
RotavirusC	I	6	0.508906
RotavirusC	I	7	0.191571
RotavirusC	I	8	1.01523
RotavirusC	I	9	0.510204
RotavirusC	I	10	0.222717
RotavirusC	I	11	0
RotavirusC	I	12	0
RotavirusC	II	1	2.93255
RotavirusC	II	2	0
RotavirusC	II	3	1.46199
RotavirusC	II	4	0.509338
RotavirusC	II	5	0
RotavirusC	II	6	1.09244
RotavirusC	II	7	0.570497
RotavirusC	II	8	0.344828
RotavirusC	II	9	0.285714
RotavirusC	II	10	0.449102
RotavirusC	II	11	0.29703
RotavirusC	II	12	0.625978
RotavirusC	III	1	2.94118
RotavirusC	III	2	0
RotavirusC	III	3	0
RotavirusC	III	4	1.0101
RotavirusC	III	5	1
RotavirusC	III	6	2.39234
RotavirusC	III	7	0
RotavirusC	III	8	0
RotavirusC	III	9	0
RotavirusC	III	10	0
RotavirusC	III	11	0
RotavirusC	III	12	0
RotavirusC	IV	1	0
RotavirusC	IV	2	1.47059
RotavirusC	IV	3	0.78125
RotavirusC	IV	4	1.92308
RotavirusC	IV	5	0
RotavirusC	IV	6	0
RotavirusC	IV	7	0
RotavirusC	IV	8	2.24719
RotavirusC	IV	9	0
RotavirusC	IV	10	1.07527
RotavirusC	IV	11	2.1978
RotavirusC	IV	12	0
RotavirusC	V	1	0
RotavirusC	V	2	0
RotavirusC	V	3	0
RotavirusC	V	4	0
RotavirusC	V	5	0
RotavirusC	V	6	0.328947
RotavirusC	V	7	0
RotavirusC	V	8	0
RotavirusC	V	9	0
RotavirusC	V	10	0
RotavirusC	V	11	0
RotavirusC	V	12	0
RotavirusC	VI	1	0.0335796
RotavirusC	VI	2	0.0859845
RotavirusC	VI	3	0.208551
RotavirusC	VI	4	0.0816327
RotavirusC	VI	5	0.100334
RotavirusC	VI	6	0.15015
RotavirusC	VI	7	0.200763
RotavirusC	VI	8	0.271199
RotavirusC	VI	9	0.454316
RotavirusC	VI	10	0.118708
RotavirusC	VI	11	0.212145
RotavirusC	VI	12	0.144051
RotavirusC	VII	1	2.36337
RotavirusC	VII	2	1.74129
RotavirusC	VII	3	0.714286
RotavirusC	VII	4	1.26904
RotavirusC	VII	5	5.06024
RotavirusC	VII	6	0.598802
RotavirusC	VII	7	0.174216
RotavirusC	VII	8	0.308166
RotavirusC	VII	9	0.135685
RotavirusC	VII	10	0.632111
RotavirusC	VII	11	1.79051
RotavirusC	VII	12	0.452489
NTS	I	1	1.63934
NTS	I	2	0
NTS	I	3	1.28205
NTS	I	4	5.40541
NTS	I	5	9.0301
NTS	I	6	6.55738
NTS	I	7	4.20044
NTS	I	8	6.09098
NTS	I	9	5.50459
NTS	I	10	3.44828
NTS	I	11	0.338983
NTS	I	12	1.53846
NTS	II	1	2.52809
NTS	II	2	3.55932
NTS	II	3	4.31034
NTS	II	4	6.21658
NTS	II	5	7.86177
NTS	II	6	5.35925
NTS	II	7	5.35255
NTS	II	8	5.79897
NTS	II	9	5.51551
NTS	II	10	4.97196
NTS	II	11	2.8133
NTS	II	12	2.54011
NTS	III	1	3.1746
NTS	III	2	1.48148
NTS	III	3	1
NTS	III	4	5.18732
NTS	III	5	3.81579
NTS	III	6	3.51515
NTS	III	7	4.13318
NTS	III	8	3.06383
NTS	III	9	1.36674
NTS	III	10	0.801833
NTS	III	11	1.53374
NTS	III	12	1.38408
NTS	IV	1	0
NTS	IV	2	0
NTS	IV	3	0.763359
NTS	IV	4	3.77358
NTS	IV	5	7.5
NTS	IV	6	2.77778
NTS	IV	7	5.47945
NTS	IV	8	4.30108
NTS	IV	9	6.77966
NTS	IV	10	5.88235
NTS	IV	11	0.869565
NTS	IV	12	0
NTS	V	1	2.21402
NTS	V	2	0.961538
NTS	V	3	1.96078
NTS	V	4	1.13314
NTS	V	5	1.55211
NTS	V	6	1.3245
NTS	V	7	2.331
NTS	V	8	1.4433
NTS	V	9	2.73973
NTS	V	10	1.95599
NTS	V	11	1.32576
NTS	V	12	2.27848
NTS	VI	1	0.854701
NTS	VI	2	1.11163
NTS	VI	3	1.33474
NTS	VI	4	3.04721
NTS	VI	5	5.24453
NTS	VI	6	6.60401
NTS	VI	7	4.82337
NTS	VI	8	5.36377
NTS	VI	9	4.14393
NTS	VI	10	4.55619
NTS	VI	11	2.77329
NTS	VI	12	1.23568
NTS	VII	1	2.68293
NTS	VII	2	2.62697
NTS	VII	3	3.1348
NTS	VII	4	5.90278
NTS	VII	5	7.22222
NTS	VII	6	8.82779
NTS	VII	7	9.50521
NTS	VII	8	10.5069
NTS	VII	9	14.4252
NTS	VII	10	9.0715
NTS	VII	11	4.55038
NTS	VII	12	3.04709
Sapovirus	I	1	2.5974
Sapovirus	I	2	0.826446
Sapovirus	I	3	0
Sapovirus	I	4	0.653595
Sapovirus	I	5	0.373134
Sapovirus	I	6	1.28205
Sapovirus	I	7	1.7341
Sapovirus	I	8	0.339559
Sapovirus	I	9	1.27877
Sapovirus	I	10	0.447427
Sapovirus	I	11	0.857143
Sapovirus	I	12	1.13636
Sapovirus	II	1	2.24949
Sapovirus	II	2	1.50538
Sapovirus	II	3	1.87617
Sapovirus	II	4	1.75953
Sapovirus	II	5	2.94438
Sapovirus	II	6	2.12264
Sapovirus	II	7	1.50229
Sapovirus	II	8	2.23776
Sapovirus	II	9	1.62734
Sapovirus	II	10	1.79833
Sapovirus	II	11	3.177
Sapovirus	II	12	2.67666
Sapovirus	III	1	0
Sapovirus	III	2	2.72109
Sapovirus	III	3	3.58974
Sapovirus	III	4	1.11111
Sapovirus	III	5	2.85714
Sapovirus	III	6	1.40845
Sapovirus	III	7	3.25815
Sapovirus	III	8	2.77778
Sapovirus	III	9	3.7037
Sapovirus	III	10	3.24675
Sapovirus	III	11	2.63158
Sapovirus	III	12	2.54777
Sapovirus	IV	1	3.44828
Sapovirus	IV	2	0
Sapovirus	IV	3	0.775194
Sapovirus	IV	4	3.77358
Sapovirus	IV	5	0
Sapovirus	IV	6	0
Sapovirus	IV	7	0
Sapovirus	IV	8	2.24719
Sapovirus	IV	9	6.08696
Sapovirus	IV	10	1.07527
Sapovirus	IV	11	3.15789
Sapovirus	IV	12	5.12821
Sapovirus	V	1	0
Sapovirus	V	2	0
Sapovirus	V	3	0
Sapovirus	V	4	0.359712
Sapovirus	V	5	0.694444
Sapovirus	V	6	0.655738
Sapovirus	V	7	0.543478
Sapovirus	V	8	0.246305
Sapovirus	V	9	0.299401
Sapovirus	V	10	0.230947
Sapovirus	V	11	0.790514
Sapovirus	V	12	0.493827
Sapovirus	VI	1	2.9421
Sapovirus	VI	2	3.28947
Sapovirus	VI	3	2.12336
Sapovirus	VI	4	2.27273
Sapovirus	VI	5	1.49777
Sapovirus	VI	6	1.2454
Sapovirus	VI	7	1.07955
Sapovirus	VI	8	1.43898
Sapovirus	VI	9	1.41388
Sapovirus	VI	10	2.02519
Sapovirus	VI	11	3.58621
Sapovirus	VI	12	3.08694
Sapovirus	VII	1	0.371287
Sapovirus	VII	2	0.731707
Sapovirus	VII	3	0.83682
Sapovirus	VII	4	0.422833
Sapovirus	VII	5	0.179533
Sapovirus	VII	6	0.321543
Sapovirus	VII	7	0.137741
Sapovirus	VII	8	0.59312
Sapovirus	VII	9	0.328228
Sapovirus	VII	10	0.5923
Sapovirus	VII	11	0.841622
Sapovirus	VII	12	0.480769
Shigella	I	1	0
Shigella	I	2	1.05263
Shigella	I	3	1.17647
Shigella	I	4	0.833333
Shigella	I	5	2.4024
Shigella	I	6	2.3622
Shigella	I	7	2.49245
Shigella	I	8	3.79147
Shigella	I	9	5.06135
Shigella	I	10	2.05339
Shigella	I	11	2.0979
Shigella	I	12	1.49254
Shigella	II	1	2.8125
Shigella	II	2	1.69492
Shigella	II	3	2.09059
Shigella	II	4	2.08044
Shigella	II	5	2.68014
Shigella	II	6	5.34856
Shigella	II	7	8.47502
Shigella	II	8	6.56126
Shigella	II	9	6.3396
Shigella	II	10	5.56637
Shigella	II	11	2.80313
Shigella	II	12	2.10084
Shigella	III	1	0
Shigella	III	2	0.719424
Shigella	III	3	1.45985
Shigella	III	4	1.1236
Shigella	III	5	6.00751
Shigella	III	6	2.10396
Shigella	III	7	6.18102
Shigella	III	8	5.72873
Shigella	III	9	6.74286
Shigella	III	10	4.25777
Shigella	III	11	0.759878
Shigella	III	12	0.682594
Shigella	IV	1	17.1429
Shigella	IV	2	0
Shigella	IV	3	2.29008
Shigella	IV	4	7.14286
Shigella	IV	5	5
Shigella	IV	6	31.25
Shigella	IV	7	16.092
Shigella	IV	8	7.36842
Shigella	IV	9	4.23729
Shigella	IV	10	6.60377
Shigella	IV	11	5.08475
Shigella	IV	12	0
Shigella	V	1	0.787402
Shigella	V	2	0
Shigella	V	3	1.30719
Shigella	V	4	1.15942
Shigella	V	5	1.80879
Shigella	V	6	4
Shigella	V	7	4.79616
Shigella	V	8	4.50644
Shigella	V	9	4.47059
Shigella	V	10	2.47525
Shigella	V	11	0.760456
Shigella	V	12	1.53846
Shigella	VI	1	0.259291
Shigella	VI	2	0.488281
Shigella	VI	3	0.322696
Shigella	VI	4	0.440141
Shigella	VI	5	0.605449
Shigella	VI	6	0.912752
Shigella	VI	7	0.863775
Shigella	VI	8	1.34488
Shigella	VI	9	1.59774
Shigella	VI	10	0.949763
Shigella	VI	11	0.659703
Shigella	VI	12	0.244873
Shigella	VII	1	0.490196
Shigella	VII	2	1.0582
Shigella	VII	3	0.447761
Shigella	VII	4	0.350877
Shigella	VII	5	0.421348
Shigella	VII	6	0.294985
Shigella	VII	7	0.672043
Shigella	VII	8	0.473485
Shigella	VII	9	0.447928
Shigella	VII	10	0.111235
Shigella	VII	11	0.566251
Shigella	VII	12	0.145773
RotavirusA	I	1	36.4198
RotavirusA	I	2	36.6412
RotavirusA	I	3	28.3582
RotavirusA	I	4	23.6025
RotavirusA	I	5	12.7341
RotavirusA	I	6	12.1294
RotavirusA	I	7	10.8738
RotavirusA	I	8	8.30508
RotavirusA	I	9	7.0529
RotavirusA	I	10	10.0446
RotavirusA	I	11	14.3266
RotavirusA	I	12	21.0227
RotavirusA	II	1	42.8295
RotavirusA	II	2	38.809
RotavirusA	II	3	35.1351
RotavirusA	II	4	18.7588
RotavirusA	II	5	12.8649
RotavirusA	II	6	5.16283
RotavirusA	II	7	4.19202
RotavirusA	II	8	8.87784
RotavirusA	II	9	8.95141
RotavirusA	II	10	26.918
RotavirusA	II	11	43.0995
RotavirusA	II	12	44.8568
RotavirusA	III	1	42.5532
RotavirusA	III	2	36.9697
RotavirusA	III	3	31.6239
RotavirusA	III	4	31.9797
RotavirusA	III	5	24.055
RotavirusA	III	6	17.1975
RotavirusA	III	7	14.7727
RotavirusA	III	8	14.4
RotavirusA	III	9	17.6471
RotavirusA	III	10	16.8378
RotavirusA	III	11	28.866
RotavirusA	III	12	33.1429
RotavirusA	IV	1	20.6897
RotavirusA	IV	2	7.35294
RotavirusA	IV	3	3.90625
RotavirusA	IV	4	13.4615
RotavirusA	IV	5	39.0244
RotavirusA	IV	6	32.3529
RotavirusA	IV	7	5.97015
RotavirusA	IV	8	3.37079
RotavirusA	IV	9	16.4948
RotavirusA	IV	10	39.6226
RotavirusA	IV	11	18.2927
RotavirusA	IV	12	25.641
RotavirusA	V	1	21.875
RotavirusA	V	2	13.8462
RotavirusA	V	3	15.6177
RotavirusA	V	4	18.7943
RotavirusA	V	5	9.31034
RotavirusA	V	6	7.86885
RotavirusA	V	7	12.4661
RotavirusA	V	8	13.5266
RotavirusA	V	9	10.6101
RotavirusA	V	10	16.8591
RotavirusA	V	11	27.2727
RotavirusA	V	12	26.4706
RotavirusA	VI	1	39.1679
RotavirusA	VI	2	23.4351
RotavirusA	VI	3	13.5664
RotavirusA	VI	4	14.3564
RotavirusA	VI	5	13.4877
RotavirusA	VI	6	9.50185
RotavirusA	VI	7	8.61415
RotavirusA	VI	8	9.29051
RotavirusA	VI	9	18.5558
RotavirusA	VI	10	28.5934
RotavirusA	VI	11	32.8567
RotavirusA	VI	12	36.4751
RotavirusA	VII	1	45.9831
RotavirusA	VII	2	28.655
RotavirusA	VII	3	22.8571
RotavirusA	VII	4	15.7534
RotavirusA	VII	5	12.0715
RotavirusA	VII	6	9.29577
RotavirusA	VII	7	8.85609
RotavirusA	VII	8	13.0906
RotavirusA	VII	9	16.2188
RotavirusA	VII	10	32.4836
RotavirusA	VII	11	35.0832
RotavirusA	VII	12	34.9112
Radar diagram
pathogens	year	month	value
Adenovirus	2009	1	2.4735
Adenovirus	2009	2	3.53982
Adenovirus	2009	3	2.86624
Adenovirus	2009	4	3.89105
Adenovirus	2009	5	10
Adenovirus	2009	6	1.3587
Adenovirus	2009	7	4.60177
Adenovirus	2009	8	4.72279
Adenovirus	2009	9	3.11751
Adenovirus	2009	10	4.56227
Adenovirus	2009	11	7.35294
Adenovirus	2009	12	3.37302
Adenovirus	2010	1	2.76753
Adenovirus	2010	2	2.9661
Adenovirus	2010	3	3.32779
Adenovirus	2010	4	3.00885
Adenovirus	2010	5	3.88889
Adenovirus	2010	6	2.20126
Adenovirus	2010	7	2.79543
Adenovirus	2010	8	6.14555
Adenovirus	2010	9	4.63347
Adenovirus	2010	10	5.49149
Adenovirus	2010	11	1.8018
Adenovirus	2010	12	2.09318
Adenovirus	2011	1	4.27553
Adenovirus	2011	2	0.699301
Adenovirus	2011	3	1.473
Adenovirus	2011	4	0.831601
Adenovirus	2011	5	3.69393
Adenovirus	2011	6	3.04054
Adenovirus	2011	7	2.98314
Adenovirus	2011	8	2.26105
Adenovirus	2011	9	3.07167
Adenovirus	2011	10	2.73973
Adenovirus	2011	11	5.92824
Adenovirus	2011	12	3.32481
Adenovirus	2012	1	2.30179
Adenovirus	2012	2	2.7881
Adenovirus	2012	3	1.36054
Adenovirus	2012	4	3.33333
Adenovirus	2012	5	2.6648
Adenovirus	2012	6	2.71669
Adenovirus	2012	7	1.77515
Adenovirus	2012	8	3.11804
Adenovirus	2012	9	2.16648
Adenovirus	2012	10	2.67775
Adenovirus	2012	11	3.64109
Adenovirus	2012	12	2.23214
Adenovirus	2013	1	2.50597
Adenovirus	2013	2	1.79372
Adenovirus	2013	3	2.36088
Adenovirus	2013	4	4.11985
Adenovirus	2013	5	10.5081
Adenovirus	2013	6	4.90868
Adenovirus	2013	7	2.49554
Adenovirus	2013	8	2.13608
Adenovirus	2013	9	2.44858
Adenovirus	2013	10	3.25704
Adenovirus	2013	11	1.94473
Adenovirus	2013	12	2.11346
Adenovirus	2014	1	3.81232
Adenovirus	2014	2	2.13144
Adenovirus	2014	3	1.92061
Adenovirus	2014	4	2.99145
Adenovirus	2014	5	3.09598
Adenovirus	2014	6	3.19052
Adenovirus	2014	7	3.35526
Adenovirus	2014	8	1.84211
Adenovirus	2014	9	2.47117
Adenovirus	2014	10	2.30141
Adenovirus	2014	11	2.27894
Adenovirus	2014	12	1.94986
Adenovirus	2015	1	3.15884
Adenovirus	2015	2	1.50754
Adenovirus	2015	3	1.32275
Adenovirus	2015	4	3.08483
Adenovirus	2015	5	4.28062
Adenovirus	2015	6	6.01415
Adenovirus	2015	7	5.03145
Adenovirus	2015	8	3.28022
Adenovirus	2015	9	4.35308
Adenovirus	2015	10	3.73134
Adenovirus	2015	11	2.45399
Adenovirus	2015	12	5.28109
Adenovirus	2016	1	3.49854
Adenovirus	2016	2	5.625
Adenovirus	2016	3	10.6918
Adenovirus	2016	4	1.88679
Adenovirus	2016	5	2.75229
Adenovirus	2016	6	2.90909
Adenovirus	2016	7	2.04778
Adenovirus	2016	8	4.43038
Adenovirus	2016	9	2.64317
Adenovirus	2016	10	8.77863
Adenovirus	2016	11	3.92157
Adenovirus	2016	12	7.9646
Adenovirus	2017	1	6.54762
Adenovirus	2017	2	3.84615
Adenovirus	2017	3	3.30579
Adenovirus	2017	4	1.44231
Adenovirus	2017	5	2.85714
Adenovirus	2017	6	5.95238
Adenovirus	2017	7	1.89125
Adenovirus	2017	8	1.24777
Adenovirus	2017	9	2.39726
Adenovirus	2017	10	2.94118
Adenovirus	2017	11	2.43902
Adenovirus	2017	12	2.1978
Adenovirus	2018	1	2.32019
Adenovirus	2018	2	2.23881
Adenovirus	2018	3	1.5625
Adenovirus	2018	4	3.33333
Adenovirus	2018	5	4.28894
Adenovirus	2018	6	4.96894
Adenovirus	2018	7	2.85006
Adenovirus	2018	8	6.60025
Adenovirus	2018	9	2.24949
Adenovirus	2018	10	4.79452
Adenovirus	2018	11	4.54545
Adenovirus	2018	12	3.19489
Astrovirus	2009	1	2.12766
Astrovirus	2009	2	1.33333
Astrovirus	2009	3	2.53165
Astrovirus	2009	4	1.94553
Astrovirus	2009	5	1.85185
Astrovirus	2009	6	1.62602
Astrovirus	2009	7	2.30088
Astrovirus	2009	8	2.30126
Astrovirus	2009	9	2.657
Astrovirus	2009	10	2.85006
Astrovirus	2009	11	2.64901
Astrovirus	2009	12	5.01002
Astrovirus	2010	1	4.06654
Astrovirus	2010	2	1.92719
Astrovirus	2010	3	4.85762
Astrovirus	2010	4	4.43262
Astrovirus	2010	5	2.81294
Astrovirus	2010	6	1.46597
Astrovirus	2010	7	1.85185
Astrovirus	2010	8	7.22041
Astrovirus	2010	9	2.47763
Astrovirus	2010	10	2.42424
Astrovirus	2010	11	3.8078
Astrovirus	2010	12	2.23729
Astrovirus	2011	1	3.08057
Astrovirus	2011	2	5.30035
Astrovirus	2011	3	1.473
Astrovirus	2011	4	1.4553
Astrovirus	2011	5	1.0582
Astrovirus	2011	6	0.508475
Astrovirus	2011	7	0.909091
Astrovirus	2011	8	1.43737
Astrovirus	2011	9	1.19454
Astrovirus	2011	10	1.56556
Astrovirus	2011	11	2.96875
Astrovirus	2011	12	4.16667
Astrovirus	2012	1	1.92837
Astrovirus	2012	2	3.21361
Astrovirus	2012	3	1.92308
Astrovirus	2012	4	2.98211
Astrovirus	2012	5	1.42045
Astrovirus	2012	6	2.87958
Astrovirus	2012	7	0.697211
Astrovirus	2012	8	1.47225
Astrovirus	2012	9	0.576701
Astrovirus	2012	10	3.02172
Astrovirus	2012	11	4.03226
Astrovirus	2012	12	3.82775
Astrovirus	2013	1	7.29834
Astrovirus	2013	2	5.47945
Astrovirus	2013	3	4.81283
Astrovirus	2013	4	5.01002
Astrovirus	2013	5	3.02297
Astrovirus	2013	6	0.689655
Astrovirus	2013	7	1.52057
Astrovirus	2013	8	1.58479
Astrovirus	2013	9	1.27451
Astrovirus	2013	10	2.46479
Astrovirus	2013	11	2.97131
Astrovirus	2013	12	5.22803
Astrovirus	2014	1	6.29575
Astrovirus	2014	2	5.50622
Astrovirus	2014	3	3.32907
Astrovirus	2014	4	3.56125
Astrovirus	2014	5	2.88958
Astrovirus	2014	6	3.19052
Astrovirus	2014	7	1.25
Astrovirus	2014	8	0.723684
Astrovirus	2014	9	1.657
Astrovirus	2014	10	1.41791
Astrovirus	2014	11	1.46252
Astrovirus	2014	12	2.50696
Astrovirus	2015	1	2.71248
Astrovirus	2015	2	2.51256
Astrovirus	2015	3	3.83598
Astrovirus	2015	4	3.47044
Astrovirus	2015	5	2.49406
Astrovirus	2015	6	1.53483
Astrovirus	2015	7	0.943396
Astrovirus	2015	8	1.50235
Astrovirus	2015	9	0.968523
Astrovirus	2015	10	0.747384
Astrovirus	2015	11	3.1348
Astrovirus	2015	12	2.91096
Astrovirus	2016	1	4.1543
Astrovirus	2016	2	8.125
Astrovirus	2016	3	15.0943
Astrovirus	2016	4	4.92424
Astrovirus	2016	5	9.17431
Astrovirus	2016	6	1.09091
Astrovirus	2016	7	2.04778
Astrovirus	2016	8	1.89873
Astrovirus	2016	9	0
Astrovirus	2016	10	1.14504
Astrovirus	2016	11	4.90196
Astrovirus	2016	12	2.65487
Astrovirus	2017	1	5.91716
Astrovirus	2017	2	11.9658
Astrovirus	2017	3	5.3719
Astrovirus	2017	4	13.9423
Astrovirus	2017	5	4.08163
Astrovirus	2017	6	3.86905
Astrovirus	2017	7	1.18203
Astrovirus	2017	8	0.534759
Astrovirus	2017	9	1.0274
Astrovirus	2017	10	2.10084
Astrovirus	2017	11	5.28455
Astrovirus	2017	12	1.4652
Astrovirus	2018	1	0.928074
Astrovirus	2018	2	3.73134
Astrovirus	2018	3	3.125
Astrovirus	2018	4	2
Astrovirus	2018	5	3.16027
Astrovirus	2018	6	2.47934
Astrovirus	2018	7	3.09789
Astrovirus	2018	8	1.74346
Astrovirus	2018	9	2.24949
Astrovirus	2018	10	1.36986
Astrovirus	2018	11	6.46465
Astrovirus	2018	12	4.15335
Norovirus	2009	1	4.60251
Norovirus	2009	2	8.29016
Norovirus	2009	3	5.59701
Norovirus	2009	4	3.25581
Norovirus	2009	5	1.45631
Norovirus	2009	6	4.6875
Norovirus	2009	7	6.98113
Norovirus	2009	8	10.5023
Norovirus	2009	9	11.6883
Norovirus	2009	10	14.011
Norovirus	2009	11	4.94845
Norovirus	2009	12	12.959
Norovirus	2010	1	17.7966
Norovirus	2010	2	9.87654
Norovirus	2010	3	17.7083
Norovirus	2010	4	7.28051
Norovirus	2010	5	5.46282
Norovirus	2010	6	8.39161
Norovirus	2010	7	10.9323
Norovirus	2010	8	16.3426
Norovirus	2010	9	13.9605
Norovirus	2010	10	13.2646
Norovirus	2010	11	7.90514
Norovirus	2010	12	5.60554
Norovirus	2011	1	4.05728
Norovirus	2011	2	7.0922
Norovirus	2011	3	3.78289
Norovirus	2011	4	1.68067
Norovirus	2011	5	8.20106
Norovirus	2011	6	6.10169
Norovirus	2011	7	5.43767
Norovirus	2011	8	6.99588
Norovirus	2011	9	8.13149
Norovirus	2011	10	11.1984
Norovirus	2011	11	10.3125
Norovirus	2011	12	6.00522
Norovirus	2012	1	9.31507
Norovirus	2012	2	11.3636
Norovirus	2012	3	12.7622
Norovirus	2012	4	10.9344
Norovirus	2012	5	9.2068
Norovirus	2012	6	8.63874
Norovirus	2012	7	13.5323
Norovirus	2012	8	14.2373
Norovirus	2012	9	9.89643
Norovirus	2012	10	15.9813
Norovirus	2012	11	18.2415
Norovirus	2012	12	15.9463
Norovirus	2013	1	16.5279
Norovirus	2013	2	16.9643
Norovirus	2013	3	21.2838
Norovirus	2013	4	12.7341
Norovirus	2013	5	9.14352
Norovirus	2013	6	5.63218
Norovirus	2013	7	8.24373
Norovirus	2013	8	10.0079
Norovirus	2013	9	13.9079
Norovirus	2013	10	15.1542
Norovirus	2013	11	12.6919
Norovirus	2013	12	9.34372
Norovirus	2014	1	11.713
Norovirus	2014	2	20.2487
Norovirus	2014	3	18.1818
Norovirus	2014	4	16.2162
Norovirus	2014	5	14.4479
Norovirus	2014	6	9.38069
Norovirus	2014	7	7.76316
Norovirus	2014	8	11.6447
Norovirus	2014	9	16.9002
Norovirus	2014	10	21.9748
Norovirus	2014	11	19.5989
Norovirus	2014	12	16.6202
Norovirus	2015	1	14.0018
Norovirus	2015	2	17.7258
Norovirus	2015	3	24.967
Norovirus	2015	4	18.2519
Norovirus	2015	5	9.97625
Norovirus	2015	6	6.48585
Norovirus	2015	7	5.34591
Norovirus	2015	8	8.52858
Norovirus	2015	9	10.6409
Norovirus	2015	10	23.1343
Norovirus	2015	11	17.9448
Norovirus	2015	12	12.7768
Norovirus	2016	1	11.1111
Norovirus	2016	2	21.25
Norovirus	2016	3	23.5849
Norovirus	2016	4	23.7736
Norovirus	2016	5	17.8899
Norovirus	2016	6	10.1818
Norovirus	2016	7	8.87372
Norovirus	2016	8	16.7722
Norovirus	2016	9	37.0044
Norovirus	2016	10	31.6794
Norovirus	2016	11	21.5686
Norovirus	2016	12	30.9735
Norovirus	2017	1	26.6272
Norovirus	2017	2	32.0513
Norovirus	2017	3	23.9669
Norovirus	2017	4	17.3077
Norovirus	2017	5	11.8367
Norovirus	2017	6	10.4167
Norovirus	2017	7	6.38298
Norovirus	2017	8	7.13012
Norovirus	2017	9	6.84932
Norovirus	2017	10	21.0084
Norovirus	2017	11	43.4959
Norovirus	2017	12	22.3443
Norovirus	2018	1	6.96056
Norovirus	2018	2	10.4089
Norovirus	2018	3	15.5303
Norovirus	2018	4	21.7822
Norovirus	2018	5	10.3604
Norovirus	2018	6	7.42268
Norovirus	2018	7	3.9604
Norovirus	2018	8	5.72852
Norovirus	2018	9	7.77096
Norovirus	2018	10	18.3219
Norovirus	2018	11	19.3309
Norovirus	2018	12	19.4888
Rotavirus A	2009	1	41.8773
Rotavirus A	2009	2	38.2609
Rotavirus A	2009	3	28.7097
Rotavirus A	2009	4	37.2951
Rotavirus A	2009	5	30.2632
Rotavirus A	2009	6	23.8916
Rotavirus A	2009	7	23.7952
Rotavirus A	2009	8	29.9492
Rotavirus A	2009	9	49.26
Rotavirus A	2009	10	48.0843
Rotavirus A	2009	11	49.936
Rotavirus A	2009	12	52.4055
Rotavirus A	2010	1	46.9355
Rotavirus A	2010	2	33.8552
Rotavirus A	2010	3	35.312
Rotavirus A	2010	4	33.0579
Rotavirus A	2010	5	32.5887
Rotavirus A	2010	6	21.7217
Rotavirus A	2010	7	17.2036
Rotavirus A	2010	8	18.75
Rotavirus A	2010	9	24.216
Rotavirus A	2010	10	40.0384
Rotavirus A	2010	11	44.3929
Rotavirus A	2010	12	32.49
Rotavirus A	2011	1	29.2784
Rotavirus A	2011	2	18.6916
Rotavirus A	2011	3	9.01639
Rotavirus A	2011	4	12.0406
Rotavirus A	2011	5	18.107
Rotavirus A	2011	6	8.92236
Rotavirus A	2011	7	5.51802
Rotavirus A	2011	8	6.51731
Rotavirus A	2011	9	9.53895
Rotavirus A	2011	10	19.8473
Rotavirus A	2011	11	24.1692
Rotavirus A	2011	12	31.3107
Rotavirus A	2012	1	21.9373
Rotavirus A	2012	2	16.8565
Rotavirus A	2012	3	17.7465
Rotavirus A	2012	4	15.8774
Rotavirus A	2012	5	6.19597
Rotavirus A	2012	6	3.32889
Rotavirus A	2012	7	4.67955
Rotavirus A	2012	8	6.91995
Rotavirus A	2012	9	15.9686
Rotavirus A	2012	10	23.9593
Rotavirus A	2012	11	18.6992
Rotavirus A	2012	12	26.1417
Rotavirus A	2013	1	25.4027
Rotavirus A	2013	2	18.6957
Rotavirus A	2013	3	16.9065
Rotavirus A	2013	4	16.6983
Rotavirus A	2013	5	9.54064
Rotavirus A	2013	6	4.36321
Rotavirus A	2013	7	5.03663
Rotavirus A	2013	8	7.33114
Rotavirus A	2013	9	9.90415
Rotavirus A	2013	10	21.9944
Rotavirus A	2013	11	27.9379
Rotavirus A	2013	12	38.7324
Rotavirus A	2014	1	33.6219
Rotavirus A	2014	2	15.3333
Rotavirus A	2014	3	10.2302
Rotavirus A	2014	4	9.00141
Rotavirus A	2014	5	6.39175
Rotavirus A	2014	6	4.64058
Rotavirus A	2014	7	4.17755
Rotavirus A	2014	8	4.15293
Rotavirus A	2014	9	4.54106
Rotavirus A	2014	10	9.78618
Rotavirus A	2014	11	25.7056
Rotavirus A	2014	12	37.1342
Rotavirus A	2015	1	54.5455
Rotavirus A	2015	2	34.9901
Rotavirus A	2015	3	26.412
Rotavirus A	2015	4	14.6623
Rotavirus A	2015	5	10.061
Rotavirus A	2015	6	7.85185
Rotavirus A	2015	7	6.16622
Rotavirus A	2015	8	6.37544
Rotavirus A	2015	9	8.74074
Rotavirus A	2015	10	10.2564
Rotavirus A	2015	11	25.9635
Rotavirus A	2015	12	46.5116
Rotavirus A	2016	1	44.1315
Rotavirus A	2016	2	33.5196
Rotavirus A	2016	3	9.77011
Rotavirus A	2016	4	7.75194
Rotavirus A	2016	5	4.41176
Rotavirus A	2016	6	2.65487
Rotavirus A	2016	7	0
Rotavirus A	2016	8	1.06383
Rotavirus A	2016	9	7.04225
Rotavirus A	2016	10	2.94118
Rotavirus A	2016	11	9.67742
Rotavirus A	2016	12	12.069
Rotavirus A	2017	1	18.0556
Rotavirus A	2017	2	24.3243
Rotavirus A	2017	3	21.3483
Rotavirus A	2017	4	2.43902
Rotavirus A	2017	5	1.02041
Rotavirus A	2017	6	2.90698
Rotavirus A	2017	7	1.19522
Rotavirus A	2017	8	1.8617
Rotavirus A	2017	9	2.15054
Rotavirus A	2017	10	7.35294
Rotavirus A	2017	11	1.7094
Rotavirus A	2017	12	46.3235
Rotavirus A	2018	1	69.6875
Rotavirus A	2018	2	58.8571
Rotavirus A	2018	3	14.1791
Rotavirus A	2018	4	5.84416
Rotavirus A	2018	5	5.13699
Rotavirus A	2018	6	2.82132
Rotavirus A	2018	7	1.82149
Rotavirus A	2018	8	1.4652
Rotavirus A	2018	9	2.43902
Rotavirus A	2018	10	6.53409
Rotavirus A	2018	11	24.8201
Rotavirus A	2018	12	18.8889
DEC	2009	1	3.06122
DEC	2009	2	2.22222
DEC	2009	3	2.39234
DEC	2009	4	3.14465
DEC	2009	5	2.18182
DEC	2009	6	1.81159
DEC	2009	7	2.39362
DEC	2009	8	3.46386
DEC	2009	9	2.46711
DEC	2009	10	3.57942
DEC	2009	11	3.32103
DEC	2009	12	4.66667
DEC	2010	1	2.63852
DEC	2010	2	3.04569
DEC	2010	3	3.81125
DEC	2010	4	4.23387
DEC	2010	5	5.38012
DEC	2010	6	6.9969
DEC	2010	7	5.07309
DEC	2010	8	3.88797
DEC	2010	9	3.98208
DEC	2010	10	3.67647
DEC	2010	11	2.72777
DEC	2010	12	1.79584
DEC	2011	1	1.44033
DEC	2011	2	1.45985
DEC	2011	3	0.912647
DEC	2011	4	1.70015
DEC	2011	5	5.22959
DEC	2011	6	6.41476
DEC	2011	7	7.92723
DEC	2011	8	6.73023
DEC	2011	9	6.6424
DEC	2011	10	3.11111
DEC	2011	11	3.87275
DEC	2011	12	1.49254
DEC	2012	1	1.70068
DEC	2012	2	15.3005
DEC	2012	3	3.15615
DEC	2012	4	3.4662
DEC	2012	5	6.1008
DEC	2012	6	6.82057
DEC	2012	7	6.64801
DEC	2012	8	9.69163
DEC	2012	9	7.29647
DEC	2012	10	5.36429
DEC	2012	11	3.22928
DEC	2012	12	2.6648
DEC	2013	1	2.41379
DEC	2013	2	2.60047
DEC	2013	3	3.64299
DEC	2013	4	5.58292
DEC	2013	5	8.00801
DEC	2013	6	14.2238
DEC	2013	7	12.819
DEC	2013	8	14.5955
DEC	2013	9	15.5432
DEC	2013	10	8.76048
DEC	2013	11	4.38144
DEC	2013	12	4.22961
DEC	2014	1	2.34375
DEC	2014	2	1.56863
DEC	2014	3	2.42038
DEC	2014	4	5.98404
DEC	2014	5	6.51584
DEC	2014	6	10.9232
DEC	2014	7	13.1579
DEC	2014	8	12.7003
DEC	2014	9	9.362
DEC	2014	10	8.08709
DEC	2014	11	4.24809
DEC	2014	12	3.36427
DEC	2015	1	3.40136
DEC	2015	2	1.36054
DEC	2015	3	2.1645
DEC	2015	4	4.87805
DEC	2015	5	7.35721
DEC	2015	6	10.4131
DEC	2015	7	9.23461
DEC	2015	8	11.8174
DEC	2015	9	7.33844
DEC	2015	10	7.2093
DEC	2015	11	6.70927
DEC	2015	12	5.26316
DEC	2016	1	2.94118
DEC	2016	2	2.3622
DEC	2016	3	4.04762
DEC	2016	4	3.53261
DEC	2016	5	5.5914
DEC	2016	6	9.58084
DEC	2016	7	14.3802
DEC	2016	8	13.799
DEC	2016	9	9.62963
DEC	2016	10	8.78553
DEC	2016	11	2.94118
DEC	2016	12	1.56863
DEC	2017	1	3.5
DEC	2017	2	2.0979
DEC	2017	3	1.983
DEC	2017	4	3.86905
DEC	2017	5	3.76984
DEC	2017	6	9.8513
DEC	2017	7	17.4484
DEC	2017	8	22.4702
DEC	2017	9	14.7577
DEC	2017	10	6.51466
DEC	2017	11	2.41546
DEC	2017	12	2.59259
DEC	2018	1	1.21655
DEC	2018	2	1.1811
DEC	2018	3	3.3195
DEC	2018	4	5.73477
DEC	2018	5	5.67686
DEC	2018	6	8.87097
DEC	2018	7	13.0383
DEC	2018	8	11.6447
DEC	2018	9	9.2
DEC	2018	10	5.58559
DEC	2018	11	2.69231
DEC	2018	12	4.45344
A. hydrophila	2009	1	3.0303
A. hydrophila	2009	2	1.68539
A. hydrophila	2009	3	2.65957
A. hydrophila	2009	4	0
A. hydrophila	2009	5	0.446429
A. hydrophila	2009	6	0
A. hydrophila	2009	7	0.625
A. hydrophila	2009	8	1.10294
A. hydrophila	2009	9	0.402414
A. hydrophila	2009	10	0.307692
A. hydrophila	2009	11	0.462963
A. hydrophila	2009	12	0
A. hydrophila	2010	1	0
A. hydrophila	2010	2	1.00503
A. hydrophila	2010	3	0.186567
A. hydrophila	2010	4	0
A. hydrophila	2010	5	0.503145
A. hydrophila	2010	6	1.69161
A. hydrophila	2010	7	1.70009
A. hydrophila	2010	8	2.47191
A. hydrophila	2010	9	1.52236
A. hydrophila	2010	10	1.80383
A. hydrophila	2010	11	1.04281
A. hydrophila	2010	12	1.43241
A. hydrophila	2011	1	0.905797
A. hydrophila	2011	2	0.420168
A. hydrophila	2011	3	0.108578
A. hydrophila	2011	4	0
A. hydrophila	2011	5	2.0595
A. hydrophila	2011	6	1.83639
A. hydrophila	2011	7	1.75325
A. hydrophila	2011	8	2.33298
A. hydrophila	2011	9	1.71527
A. hydrophila	2011	10	2.50865
A. hydrophila	2011	11	1.10193
A. hydrophila	2011	12	0.442478
A. hydrophila	2012	1	0.343643
A. hydrophila	2012	2	0.367647
A. hydrophila	2012	3	0.166945
A. hydrophila	2012	4	1.22592
A. hydrophila	2012	5	1.8617
A. hydrophila	2012	6	1.68421
A. hydrophila	2012	7	1.82584
A. hydrophila	2012	8	1.64038
A. hydrophila	2012	9	1.3087
A. hydrophila	2012	10	1.2966
A. hydrophila	2012	11	0.548847
A. hydrophila	2012	12	0.415512
A. hydrophila	2013	1	0
A. hydrophila	2013	2	0.45977
A. hydrophila	2013	3	1.36286
A. hydrophila	2013	4	1.08359
A. hydrophila	2013	5	0.849257
A. hydrophila	2013	6	0.704846
A. hydrophila	2013	7	0.801974
A. hydrophila	2013	8	1.23457
A. hydrophila	2013	9	0.789266
A. hydrophila	2013	10	0.455789
A. hydrophila	2013	11	0.126263
A. hydrophila	2013	12	0.301205
A. hydrophila	2014	1	0.206612
A. hydrophila	2014	2	0.204499
A. hydrophila	2014	3	0.130548
A. hydrophila	2014	4	0.691563
A. hydrophila	2014	5	0.369686
A. hydrophila	2014	6	1.28755
A. hydrophila	2014	7	0.757166
A. hydrophila	2014	8	0.830565
A. hydrophila	2014	9	0.42735
A. hydrophila	2014	10	0.483871
A. hydrophila	2014	11	0.181488
A. hydrophila	2014	12	0.123762
A. hydrophila	2015	1	0
A. hydrophila	2015	2	0
A. hydrophila	2015	3	0.144718
A. hydrophila	2015	4	0.387097
A. hydrophila	2015	5	0.585938
A. hydrophila	2015	6	0.782609
A. hydrophila	2015	7	1.9344
A. hydrophila	2015	8	2.54725
A. hydrophila	2015	9	1.11111
A. hydrophila	2015	10	0.117925
A. hydrophila	2015	11	0.161812
A. hydrophila	2015	12	0
A. hydrophila	2016	1	0.457666
A. hydrophila	2016	2	0.265957
A. hydrophila	2016	3	0.242718
A. hydrophila	2016	4	1.92837
A. hydrophila	2016	5	1.75055
A. hydrophila	2016	6	1.01215
A. hydrophila	2016	7	0.833333
A. hydrophila	2016	8	0.688468
A. hydrophila	2016	9	0.74813
A. hydrophila	2016	10	0
A. hydrophila	2016	11	0
A. hydrophila	2016	12	0
A. hydrophila	2017	1	0
A. hydrophila	2017	2	0
A. hydrophila	2017	3	0
A. hydrophila	2017	4	0
A. hydrophila	2017	5	0.4
A. hydrophila	2017	6	0.841751
A. hydrophila	2017	7	1.28824
A. hydrophila	2017	8	1.26761
A. hydrophila	2017	9	0.21645
A. hydrophila	2017	10	0.343643
A. hydrophila	2017	11	0.515464
A. hydrophila	2017	12	0
A. hydrophila	2018	1	0
A. hydrophila	2018	2	0
A. hydrophila	2018	3	0.436681
A. hydrophila	2018	4	0
A. hydrophila	2018	5	0
A. hydrophila	2018	6	0
A. hydrophila	2018	7	0.120337
A. hydrophila	2018	8	0.981595
A. hydrophila	2018	9	0.821355
A. hydrophila	2018	10	0.368324
A. hydrophila	2018	11	0.205339
A. hydrophila	2018	12	0
NTS	2009	1	0.78125
NTS	2009	2	2.08333
NTS	2009	3	2.14592
NTS	2009	4	5.35714
NTS	2009	5	5.32544
NTS	2009	6	7.54717
NTS	2009	7	8.39286
NTS	2009	8	8.43829
NTS	2009	9	6.14973
NTS	2009	10	5.91603
NTS	2009	11	3.53982
NTS	2009	12	3.47826
NTS	2010	1	1.24378
NTS	2010	2	2.14592
NTS	2010	3	1.82421
NTS	2010	4	1.59292
NTS	2010	5	5.49763
NTS	2010	6	2.45861
NTS	2010	7	4.04728
NTS	2010	8	4.70016
NTS	2010	9	4.5208
NTS	2010	10	3.50392
NTS	2010	11	1.58122
NTS	2010	12	0.670017
NTS	2011	1	1.19454
NTS	2011	2	1.417
NTS	2011	3	0.542299
NTS	2011	4	4.06732
NTS	2011	5	5.21064
NTS	2011	6	5.515
NTS	2011	7	3.67197
NTS	2011	8	4.41705
NTS	2011	9	3.77655
NTS	2011	10	2.74086
NTS	2011	11	2.5641
NTS	2011	12	0.784314
NTS	2012	1	2.34114
NTS	2012	2	0.892857
NTS	2012	3	2.13816
NTS	2012	4	2.59516
NTS	2012	5	2.49017
NTS	2012	6	4.55487
NTS	2012	7	2.78746
NTS	2012	8	4.5568
NTS	2012	9	4.51415
NTS	2012	10	4.06375
NTS	2012	11	1.79514
NTS	2012	12	1.0582
NTS	2013	1	0.644122
NTS	2013	2	1.34228
NTS	2013	3	2.47525
NTS	2013	4	4.81928
NTS	2013	5	4.96183
NTS	2013	6	6.48228
NTS	2013	7	4.18689
NTS	2013	8	6.96314
NTS	2013	9	6.03448
NTS	2013	10	5.41028
NTS	2013	11	3.9653
NTS	2013	12	3.27635
NTS	2014	1	3.56473
NTS	2014	2	2.46212
NTS	2014	3	3.62954
NTS	2014	4	6.46438
NTS	2014	5	7.80969
NTS	2014	6	7.75034
NTS	2014	7	6.71875
NTS	2014	8	6.56085
NTS	2014	9	6.72043
NTS	2014	10	5.16987
NTS	2014	11	3.41952
NTS	2014	12	2.29885
NTS	2015	1	2.17096
NTS	2015	2	2.47191
NTS	2015	3	2.72989
NTS	2015	4	4.48143
NTS	2015	5	6.67957
NTS	2015	6	6.88468
NTS	2015	7	5.15807
NTS	2015	8	5.70033
NTS	2015	9	4.70975
NTS	2015	10	6.74419
NTS	2015	11	3.15956
NTS	2015	12	1.36986
NTS	2016	1	0.904977
NTS	2016	2	1.5748
NTS	2016	3	1.66667
NTS	2016	4	6.25
NTS	2016	5	9.46237
NTS	2016	6	9.38124
NTS	2016	7	7.93388
NTS	2016	8	5.62181
NTS	2016	9	3.95062
NTS	2016	10	9.04393
NTS	2016	11	5.51471
NTS	2016	12	3.52941
NTS	2017	1	2
NTS	2017	2	1.74825
NTS	2017	3	1.983
NTS	2017	4	5.05952
NTS	2017	5	8.39844
NTS	2017	6	7.62852
NTS	2017	7	8.70253
NTS	2017	8	5.80913
NTS	2017	9	7.83898
NTS	2017	10	5.51948
NTS	2017	11	3.38164
NTS	2017	12	1.48699
NTS	2018	1	0.973236
NTS	2018	2	0.787402
NTS	2018	3	0.829876
NTS	2018	4	2.50896
NTS	2018	5	5.61555
NTS	2018	6	5.75397
NTS	2018	7	5.80569
NTS	2018	8	6.28707
NTS	2018	9	6.16302
NTS	2018	10	3.24324
NTS	2018	11	2.11538
NTS	2018	12	0.809717
Shigella	2009	1	6.30631
Shigella	2009	2	2.08333
Shigella	2009	3	3.86266
Shigella	2009	4	5.6338
Shigella	2009	5	10
Shigella	2009	6	14.0436
Shigella	2009	7	22.7575
Shigella	2009	8	14.7059
Shigella	2009	9	8.50767
Shigella	2009	10	8.77551
Shigella	2009	11	6.5625
Shigella	2009	12	1.19048
Shigella	2010	1	2.70936
Shigella	2010	2	4.22535
Shigella	2010	3	2.46046
Shigella	2010	4	3.2381
Shigella	2010	5	2.77778
Shigella	2010	6	3.76028
Shigella	2010	7	4.32323
Shigella	2010	8	4.18086
Shigella	2010	9	6.04119
Shigella	2010	10	2.31481
Shigella	2010	11	1.03653
Shigella	2010	12	0.606061
Shigella	2011	1	1.19048
Shigella	2011	2	1.41509
Shigella	2011	3	1.13379
Shigella	2011	4	0.909091
Shigella	2011	5	2.5522
Shigella	2011	6	3.95083
Shigella	2011	7	5.68942
Shigella	2011	8	4.19059
Shigella	2011	9	4.20475
Shigella	2011	10	3.43866
Shigella	2011	11	1.40449
Shigella	2011	12	0.455581
Shigella	2012	1	2.05479
Shigella	2012	2	0.613497
Shigella	2012	3	1.15321
Shigella	2012	4	1.21107
Shigella	2012	5	1.83486
Shigella	2012	6	2.81837
Shigella	2012	7	3.62117
Shigella	2012	8	3.05868
Shigella	2012	9	3.36649
Shigella	2012	10	2.63158
Shigella	2012	11	0.844773
Shigella	2012	12	0.794702
Shigella	2013	1	0
Shigella	2013	2	0.671141
Shigella	2013	3	0.165017
Shigella	2013	4	0.301205
Shigella	2013	5	1.52672
Shigella	2013	6	2.07433
Shigella	2013	7	1.88107
[truncated: 565 more rows]

## Sheet: Supplementary Fig. 1
year	province	city	hospital	patient	positive rate
2009	24	35	88	11743	36.23
2010	31	68	185	32253	30.74
2011	27	64	130	18434	21.99
2012	27	57	131	15716	30.43
2013	27	65	162	16958	33.86
2014	28	67	154	19920	34.44
2015	26	58	122	15356	35.67
2016	22	38	71	6833	30.79
2017	14	26	57	6704	34.01
2018	23	53	98	8875	33.82

## Sheet: Supplementary Table 1
	All cases	Age group					p
		<5 year	5‒17 year	18‒45 year	46‒59 year	≥60 year
All enteropathogen tested	N=3,330	N=1,059	N=222	N=996	N=396	N=657	-
Positive rate	868 (26.07)	636 (60.06)	59 (26.58)	78 (7.83)	36 (9.09)	59 (8.98)	<0.0001
Delay (IQR), day	1 (1‒2)	3 (1‒3)	1 (1‒1)	1 (1‒1)	1 (1‒2)	1 (1‒1)	<0.0001

## Sheet: Supplementary Table 2
Characteristics	Enteropathogen positive	Enteropathogen negative	p
Sex			0.12
Male	533 (61.41)	1,437 (58.37)
Female	335 (38.59)	1,025 (41.63)
Age (IQR), year	1 (0.83‒5)	35 (19‒59)	<0.0001
Age group			<0.0001
<5 year	636 (73.27)	423 (17.18)
5‒17 year	59 (6.80)	163 (6.62)
18‒45 year	78 (8.99)	918 (37.29)
46‒59 year	36 (4.15)	360 (14.62)
≥60 year	59 (6.80)	598 (24.29)
Delay (IQR), day	3 (1‒3)	1 (1‒2)	<0.0001
Ecological Regions			<0.0001
Northeast China	-	-
North China	12 (1.38)	218 (8.85)
Inner Mongolia-Xinjiang	-	-
Qinghai-Tibet	-	-
Southwest China	80 (9.22)	1,114 (45.25)
Central China	770 (88.71)	1,112 (45.17)
South China	6 (0.69)	18 (0.73)
Residence			<0.0001
Urban	705 (81.22)	1,538 (62.47)
Rural	127 (14.63)	722 (29.33)

## Sheet: Supplementary Table 3
	All cases		<6 month		6‒11 month		1‒4 year		5‒17 year		18‒45 year		46‒59 year		≥60 year
All viruses tested	N=58,620		N=6,779		N=9,632		N=13,982		N=3,169		N=12,997		N=5,621		N=6,440
Positive rate	18,676 (31.86)		2,180 (32.16)		4,560 (47.34)		6,410 (45.84)		820 (25.88)		2,415 (18.58)		1,121 (19.94)		1,170 (18.17)
Viruses	Rank	Proportion	Rank	Proportion	Rank	Proportion	Rank	Proportion	Rank	Proportion	Rank	Proportion	Rank	Proportion	Rank	Proportion
Rotavirus A	1	9,312 (45.05)	1	1,257 (50.60)	1	2,847 (55.92)	1	3,822 (52.99)	2	306 (34.65)	2	502 (19.58)	2	286 (24.14)	2	292 (23.32)
Norovirus	2	6,658 (32.21)	2	583 (23.47)	2	1,237 (24.30)	2	1,738 (24.10)	1	311 (35.22)	1	1,451 (56.59)	1	660 (55.70)	1	678 (54.15)
Adenovirus	3	1,916 (9.27)	3	299 (12.04)	3	483 (9.49)	3	786 (10.90)	3	106 (12.00)	5	120 (4.68)	5	53 (4.47)	4	69 (5.51)
Astrovirus	4	1,485 (7.18)	4	231 (9.30)	4	285 (5.60)	4	420 (5.82)	4	99 (11.21)	3	255 (9.95)	3	85 (7.17)	3	110 (8.79)
Sapovirus	5	940 (4.55)	5	64 (2.58)	5	171 (3.36)	5	327 (4.53)	5	44 (4.98)	4	187 (7.29)	4	80 (6.75)	5	67 (5.35)
Rotavirus B	7	179 (0.87)	7	24 (0.97)	6	35 (0.69)	6	72 (1.00)	6	11 (1.25)	7	14 (0.55)	6	11 (0.93)	7	12 (0.96)
Rotavirus C	6	182 (0.88)	6	26 (1.05)	7	33 (0.65)	7	48 (0.67)	7	6 (0.68)	6	35 (1.37)	7	10 (0.84)	6	24 (1.92)
All Bacteria tested	N=59,384		N=5,711		N=7,149		N=11,201		N=3,570		N=16,135		N=7,203		N=8,415
Positive rate	10,825 (18.23)		521 (9.12)		1,060 (14.83)		2,217 (19.79)		709 (19.86)		3,547 (21.98)		1,367 (18.98)		1,404 (16.68)
Bacteria	Rank	Proportion	Rank	Proportion	Rank	Proportion	Rank	Proportion	Rank	Proportion	Rank	Proportion	Rank	Proportion	Rank	Proportion
DEC	1	4,932 (43.31)	1	249 (46.89)	2	473 (42.35)	1	913 (38.97)	1	301 (41.06)	1	1,693 (44.93)	1	645 (45.01)	1	658 (44.98)
NTS	2	2,859 (25.11)	2	173 (32.58)	1	490 (43.87)	2	864 (36.88)	2	158 (21.56)	3	587 (15.58)	2	284 (19.82)	2	303 (20.71)
Shigella	4	783 (6.88)	4	32 (6.03)	4	45 (4.03)	3	315 (13.44)	3	115 (15.69)	5.5	137 (3.64)	6	64 (4.47)	6	75 (5.13)
V. parahaemolyticus	3	1,233 (10.83)	5	13 (2.45)	8.5	5 (0.45)	7	18 (0.77)	5	36 (4.91)	2	778 (20.65)	3	225 (15.70)	3	158 (10.80)
A. hydrophila	6	453 (3.98）	3	37 (6.97)	3	47 (4.21)	5	61 (2.60)	6	22 (3.00)	5.5	137 (3.64)	4	68 (4.75)	4	81 (5.54)
C. jejuni	5	516 (4.53)	6	12 (2.26)	5	27 (2.42)	4	98 (4.18)	4	54 (7.37)	4	180 (4.78)	5	65 (4.54)	5	80 (5.47)
P. shigelloides	7	255 (2.24)	-	0 (0.00)	7	7 (0.63)	9	7 (0.30)	9	10 (1.36)	7	130 (3.45)	7	48 (3.35)	7	53 (3.62)
V. cholerae	10	70 (0.61)	-	0 (0.00)	-	0 (0.00)	10	5 (0.21)	10.5	3 (0.41)	8	46 (1.22)	10	6 (0.42)	10	10 (0.68)
Y. enterocolitica	8	146 (1.28)	7	11 (2.07)	6	14 (1.25)	6	44 (1.88)	7	16 (2.18)	10	29 (0.77)	9	11 (0.77)	8	21 (1.44)
C. coli	9	97 (0.85)	8	3 (0.56)	8.5	5 (0.45)	8	14 (0.60)	8	15 (2.05)	9	31 (0.82)	8	12 (0.84)	9	17 (1.16)
V. fluvialis	11	34 (0.30)	-	0 (0.00)	10	3 (0.27)	12.5	1 (0.04)	10.5	3 (0.41)	11	18 (0.48)	11	3 (0.21)	11	6 (0.41)
V. mimicus	12	7 (0.06)	9	1 (0.19)	11	1 (0.09)	12.5	1 (0.04)	-	0 (0.00)	12	2 (0.05)	12.5	1 (0.07)	12	1 (0.07)
Y. pseudotuberculosis	13	3 (0.03)	-	0 (0.00)	-	0 (0.00)	11	2 (0.09)	-	0 (0.00)	-	0 (0.00)	12.5	1 (0.07)	-	0 (0.00)
All parasites tested	N=11,167		N=828		N=1,122		N=2,077		N=690		N=3,130		N=1,444		N=1,876
Positive rate	192 (1.72)		5 (0.60)		6 (0.53)		16 (0.77)		16 (2.32)		73 (2.33)		45 (3.12)		31 (1.65)
Parasites	Rank	Proportion	Rank	Proportion	Rank	Proportion	Rank	Proportion	Rank	Proportion	Rank	Proportion	Rank	Proportion	Rank	Proportion
E. histolytica	1	108 (55.38)	1.5	2 (40.00)	1	3 (50.00)	1	8 (47.06)	1	10 (62.50)	1	42 (57.53)	1	27 (58.70)	1	16 (50.00)
G. lamblia	2	64 (32.82)	3	1 (20.00)	3	1 (16.67)	2	7 (41.18)	2	4 (25.00)	2	24 (32.88)	2	14 (30.43)	2	13 (40.63)
Cryptosporidium	3	23 (11.79)	1.5	2 (40.00)	2	2 (33.33)	3	2 (11.76)	3	2 (12.50)	3	7 (9.59)	3	5 (10.87)	3	3 (9.38)
Overall positive rate	868 (26.07)		87 (46.77)		187 (60.13)		362 (64.41)		59 (26.58)		78 (7.83)		36 (9.09)		59 (8.98)

## Sheet: Supplementary Table 4
	All cases (N, %)	Sex (N, %)		p	Age (N, %)							p
		Male	Female		<6 month	6‒11 month	1‒4 year	5‒17 year	18‒45 year	46‒59 year	≥60 year
Virus	28,811 (33.61)	17,804 (35.12)	11,007 (31.42)	-	3,634 (33.59)	6,874 (46.73)	9,890 (44.94)	1,361 (27.85)	3,734 (21.55)	1,607 (21.86)	1,711 (19.82)	-
Rotavirus A (N=74,307)	15,155 (20.40)	9,739 (21.94)	5,416 (18.11)	<0.0001	2,356 (23.54)	4,653 (33.72)	6,297 (31.53)	616 (14.91)	591 (4.30)	312 (5.29)	330 (4.90)	<0.0001
Norovirus (N=77,855)	9,707 (12.47)	5,744 (12.63)	3,963 (12.24)	0.11	821 (8.98)	1,554 (12.41)	2,362 (12.40)	444 (10.48)	2,406 (14.07)	1,021 (14.06)	1,099 (12.87)	<0.0001
GI	849 (9.15)	482 (8.79)	367 (9.68)	0.14	56 (7.21)	114 (7.76)	169 (7.58)	48 (11.51)	276 (11.95)	100 (10.02)	86 (8.00)	<0.0001
GII	8,426 (90.85)	5,002 (91.21)	3,424 (90.32)	-	721 (92.79)	1,356 (92.24)	2,060 (92.42)	369 (88.49)	2,033 (88.05)	898 (89.98)	989 (92.00)	-
Adenovirus (N=80,054)	2,669 (3.33)	1,642 (3.50)	1,027 (3.09)	0.0015	390 (4.09)	655 (4.97)	1,069 (5.36)	170 (3.90)	204 (1.19)	86 (1.18)	95 (1.10)	<0.0001
Astrovirus (N=79,529)	2,201 (2.77)	1,307 (2.81)	894 (2.71)	0.4	349 (3.69)	417 (3.20)	593 (3.00)	140 (3.24)	400 (2.34)	140 (1.92)	162 (1.89)	<0.0001
Sapovirus (N=77,436)	1,372 (1.77)	837 (1.85)	535 (1.66)	0.048	89 (0.98)	225 (1.81)	453 (2.39)	74 (1.76)	307 (1.81)	123 (1.70)	101 (1.19)	<0.0001
Rotavirus B (N=71,917)	311 (0.43)	201 (0.48)	110 (0.36)	0.017	43 (0.54)	63 (0.57)	147 (0.87)	12 (0.30)	18 (0.11)	13 (0.18)	15 (0.18)	<0.0001
Rotavirus C (N=71,567)	258 (0.36)	180 (0.43)	78 (0.26)	0.0001	33 (0.42)	48 (0.44)	99 (0.59)	7 (0.17)	35 (0.21)	12 (0.17)	24 (0.29)	<0.0001
Bacterium	16,841 (16.82)	9,432 (16.43)	7,409 (17.34)	-	756 (7.92)	1,515 (12.97)	3,311 (17.93)	1,190 (19.77)	5,802 (20.27)	2,176 (17.63)	2,091 (15.55)	-
DEC (N=92,238)	6,191 (6.71)	3,427 (6.50)	2,764 (6.99)	0.0032	323 (3.67)	590 (5.52)	1,113 (6.55)	375 (6.85)	2,191 (8.33)	790 (6.90)	809 (6.46)	<0.0001
EAEC	1,764 (28.51)	969 (28.28)	795 (28.80)	0.0015	122 (37.89)	228 (38.64)	403 (36.24)	94 (25.13)	509 (23.23)	184 (23.32)	224 (27.69)	<0.0001
EPEC	1,569 (25.36)	893 (26.06)	676 (24.49)	-	83 (25.78)	182 (30.85)	395 (35.52)	97 (25.94)	482 (22.00)	168 (21.29)	162 (20.02)	-
ETEC	1,489 (24.07)	773 (22.56)	716 (25.94)	-	48 (14.91)	84 (14.24)	149 (13.40)	80 (21.39)	633 (28.89)	255 (32.32)	240 (29.67)	-
EIEC	408 (6.59)	252 (7.35)	156 (5.65)	-	31 (9.63)	36 (6.10)	75 (6.74)	36 (9.63)	141 (6.44)	40 (5.07)	49 (6.06)	-
EHEC	187 (3.02)	117 (3.41)	70 (2.54)	-	29 (9.01)	42 (7.12)	40 (3.60)	7 (1.87)	37 (1.69)	14 (1.77)	18 (2.22)	-
DEC-untyped	770 (12.45)	423 (12.34)	347 (12.57)	-	9 (2.80)	18 (3.05)	50 (4.50)	60 (16.04)	389 (17.75)	128 (16.22)	116 (14.34)	-
NTS (N=99,114)	4,366 (4.41)	2,481 (4.37)	1,885 (4.46)	0.5	253 (2.67)	681 (5.87)	1,214 (6.67)	261 (4.44)	1,033 (3.64)	474 (3.87)	450 (3.37)	<0.0001
Shigella (N=95,593)	2,331 (2.44)	1,366 (2.50)	965 (2.35)	0.14	67 (0.74)	123 (1.11)	717 (4.03)	333 (5.80)	616 (2.26)	228 (1.93)	247 (1.91)	<0.0001
V. parahaemolyticus (N=95,155)	1,981 (2.08)	1,031 (1.90)	950 (2.33)	<0.0001	23 (0.25)	14 (0.13)	33 (0.19)	60 (1.06)	1,238 (4.52)	372 (3.14)	241 (1.86)	<0.0001
A. hydrophila (N=91,718)	908 (0.99)	497 (0.95)	411 (1.04)	0.16	57 (0.66)	72 (0.70)	126 (0.76)	40 (0.74)	311 (1.17)	151 (1.31)	151 (1.19)	<0.0001
C. jejuni (N=90,391)	788 (0.87)	463 (0.90)	325 (0.84)	0.33	25 (0.29)	57 (0.55)	146 (0.88)	76 (1.41)	276 (1.07)	92 (0.81)	116 (0.95)	<0.0001
P. shigelloides (N=90,874)	453 (0.50)	238 (0.46)	215 (0.55)	0.057	6 (0.07)	12 (0.12)	16 (0.10)	20 (0.37)	237 (0.90)	84 (0.74)	78 (0.63)	<0.0001
V. cholerae (N=96,949)	301 (0.31)	157 (0.28)	144 (0.35)	0.074	3 (0.03)	8 (0.07)	24 (0.14)	21 (0.36)	161 (0.58)	45 (0.37)	39 (0.30)	<0.0001
Y. enterocolitica (N=93,813)	282 (0.30)	167 (0.31)	115 (0.29)	0.5	17 (0.19)	24 (0.22)	76 (0.44)	26 (0.46)	75 (0.28)	26 (0.22)	38 (0.30)	0.0004
C. coli (N=89,049)	131 (0.15)	77 (0.15)	54 (0.14)	0.67	3 (0.03)	11 (0.11)	24 (0.15)	18 (0.34)	38 (0.15)	17 (0.15)	20 (0.17)	0.0011
V. fluvialis (N=61,673)	44 (0.07)	26 (0.08)	18 (0.07)	0.67	0 (0.00)	3 (0.04)	1 (0.01)	5 (0.14)	23 (0.14)	6 (0.08)	6 (0.07)	0.0007
V. mimicus (N=61,676)	8 (0.01)	5 (0.01)	3 (0.01)	1	1 (0.02)	1 (0.01)	1 (0.01)	0 (0.00)	3 (0.02)	1 (0.01)	1 (0.01)	0.96
Y. pseudotuberculosis (N=60,951)	3 (0.005)	2 (0.01)	1 (0.004)	1	0 (0.00)	0 (0.00)	2 (0.02)	0 (0.00)	0 (0.00)	1 (0.01)	0 (0.00)	0.31
Parasite	253 (1.95)	155 (2.06)	98 (1.79)	-	5 (0.57)	9 (0.72)	19 (0.83)	17 (2.20)	112 (2.99)	55 (3.09)	36 (1.59)	-
E. histolytica (N=11,861)	125 (1.05)	76 (1.09)	49 (1.00)	0.61	2 (0.23)	5 (0.41)	10 (0.45)	10 (1.33)	52 (1.59)	30 (1.97)	16 (0.80)	<0.0001
G. lamblia (N=12,433)	97 (0.78)	56 (0.78)	41 (0.78)	0.98	1 (0.12)	1 (0.09)	7 (0.32)	5 (0.68)	45 (1.23)	20 (1.16)	18 (0.83)	<0.0001
Cryptosporidium (N=12,625)	34 (0.27)	26 (0.36)	8 (0.15)	0.028	2 (0.23)	3 (0.24)	3 (0.13)	2 (0.27)	15 (0.41)	6 (0.35)	3 (0.14)	0.41

[truncated: 12 more sheets: Supplementary Fig. 2, Supplementary Table 5, Supplementary Table 6, Supplementary Table 7, Supplementary Table 8, Supplementary Fig. 3, Supplementary Table 9, Supplementary Fig. 4, Supplementary Table 10, Supplementary Table 11, Supplementary Fig. 5, Supplementary Fig. 6]
